# Supplementary material for: Peptidyl tRNA Hydrolase Is Required for Robust Prolyl-tRNA Turnover in Mycobacterium tuberculosis
Source: mBio. 2023 Jan 25;14(1):e03469-22. doi: 10.1128/mbio.03469-22 (PMC9973355; doi:10.1128/mbio.03469-22)
Supplement: DATA SET S1 [file mbio.03469-22-s0007.xlsx]

## Sheet: Msmeg tRNA alignment
Species	AC1	AC2	AC3	-1	1	2	3	4	5	6	7	8	9	10	11	12	13	14	15	16	17	17A	18	19	20	20A	20B	21	22	23	24	25	26	27	28	29	30	31	32	33	34	35	36	37	38	39	40	41	42
Ala_GGC_1_1	G	G	C	-	G	G	G	G	C	T	A	T	G	G	C	G	C	A	G	T	T	-	G	G	T	-	-	A	G	C	G	C	A	C	C	A	C	A	C	T	G	G	C	A	G	T	G	T	G
Ala_CGC_1_1	C	G	C	-	G	G	G	G	C	T	A	T	G	G	C	G	C	A	G	T	T	-	G	G	T	-	-	A	G	C	G	C	G	A	C	T	C	G	T	T	C	G	C	A	T	C	G	A	G
Ala_TGC_1_1	T	G	C	-	G	G	G	G	C	C	T	T	A	G	C	T	C	A	G	T	T	-	G	G	T	-	-	A	G	A	G	C	G	C	T	G	C	C	T	T	T	G	C	A	A	G	G	C	A
Arg_ACG_1_1	A	C	G	-	G	C	G	C	C	C	G	T	A	G	C	T	C	A	A	C	-	-	G	G	A	t	-	A	G	A	G	C	A	T	C	T	G	A	C	T	A	C	G	G	A	T	C	A	G
Arg_CCG_1_1	C	C	G	-	G	C	C	C	C	C	G	T	A	G	C	T	C	A	G	G	-	-	G	G	A	t	-	A	G	A	G	C	G	T	C	T	G	C	C	T	C	C	G	G	A	G	C	A	G
Arg_CCT_1_1	C	C	T	-	G	C	C	C	T	C	G	T	A	G	C	T	C	A	G	G	-	-	G	G	A	t	-	A	G	A	G	C	A	C	G	G	C	T	C	T	C	C	T	A	A	A	G	C	C
Arg_TCT_1_1	T	C	T	-	G	C	C	T	C	C	G	T	A	G	C	T	C	A	A	T	-	-	G	G	A	t	-	A	G	A	G	C	A	T	C	G	G	C	C	T	T	C	T	A	A	T	C	C	G
Asn_GTT_1_1	G	T	T	-	T	C	C	C	C	T	G	T	A	G	C	T	C	A	A	T	T	-	G	G	C	-	-	A	G	A	G	C	A	T	T	C	G	G	C	T	G	T	T	A	A	C	C	G	A
Asp_GTC_1_1	G	T	C	-	G	G	C	C	C	T	G	T	G	G	C	G	C	A	G	T	T	-	G	G	T	-	t	A	G	C	G	C	G	C	C	G	C	C	C	T	G	T	C	A	C	G	G	C	G
Cys_GCA_1_1	G	C	A	-	G	G	T	G	G	A	G	T	G	G	C	C	G	A	G	T	-	-	G	G	T	G	-	-	A	G	G	C	A	A	C	G	G	C	C	T	G	C	A	A	A	G	C	C	G
Cys_GCA_2_1	G	C	A	-	G	C	G	G	G	T	G	T	G	G	C	T	G	A	G	T	-	-	G	G	C	T	-	-	A	G	G	C	A	G	C	G	G	C	C	T	G	C	A	A	A	G	C	C	G
Glu_CTC_1_1	C	T	C	-	G	C	C	C	C	C	G	T	C	G	T	C	T	A	G	C	-	-	G	G	C	c	-	t	A	-	G	G	A	C	G	C	C	G	C	C	C	T	C	T	C	A	C	G	G
Glu_TTC_1_1	T	T	C	-	G	C	C	C	C	C	A	T	C	G	T	C	T	A	G	T	-	-	G	G	C	c	t	A	G	G	A	C	G	C	C	G	C	C	C	T	T	T	C	A	C	G	G	C	G
Gln_CTG_1_1	C	T	G	-	T	G	G	G	G	T	A	T	G	G	T	G	T	A	A	T	T	-	G	G	C	-	-	A	A	C	A	C	A	G	C	T	G	A	T	T	C	T	G	G	T	T	C	A	G
Gln_TTG_1_1	T	T	G	-	T	C	C	G	T	C	G	T	G	G	T	G	T	A	A	T	C	-	G	G	C	-	-	A	G	C	A	C	C	T	C	T	G	A	T	T	T	T	G	G	T	T	C	A	G
Gly_GCC_1_1	G	C	C	-	G	C	G	G	A	T	G	T	A	G	C	G	C	A	G	T	T	-	G	G	T	-	-	A	G	C	G	C	A	T	C	A	C	C	T	T	G	C	C	A	A	G	G	T	G
Gly_CCC_1_1	C	C	C	-	G	C	C	G	G	T	G	T	A	G	T	T	C	A	A	T	-	-	G	G	C	-	-	A	G	A	A	C	A	T	C	A	G	C	T	T	C	C	C	A	A	G	C	T	G
Gly_TCC_1_1	T	C	C	-	G	C	G	G	G	C	G	T	A	G	C	T	C	A	A	T	-	-	G	G	T	-	-	A	G	A	G	C	C	C	T	A	G	T	C	T	T	C	C	A	A	A	C	T	A
His_GTG_1_1	G	T	G	G	G	T	G	G	C	T	G	T	A	G	T	T	C	A	G	T	T	-	G	G	T	-	-	A	G	A	G	C	A	C	C	A	G	G	T	T	G	T	G	A	T	C	C	T	G
Ile_GAT_1_1	G	A	T	-	G	G	G	C	C	T	A	T	A	G	C	T	C	A	G	G	C	-	G	G	T	-	t	A	G	A	G	C	G	C	T	T	C	G	C	T	G	A	T	A	A	C	G	A	A
Ile2_CAT_1_1	C	A	T	-	G	G	G	G	C	G	G	T	A	G	C	T	C	A	G	T	C	-	G	G	T	-	t	A	G	A	G	C	C	G	C	G	G	A	C	T	C	A	T	A	A	T	C	C	G
Leu_GAG_1_1	G	A	G	-	G	T	C	C	G	A	G	T	G	G	C	G	G	A	A	T	-	-	G	G	C	a	G	-	A	C	G	C	G	C	T	A	G	C	T	T	G	A	G	G	T	G	C	T	A
Leu_CAG_1_1	C	A	G	-	G	G	G	C	G	A	G	T	G	G	C	G	G	A	A	T	-	-	G	G	C	a	G	-	A	C	G	C	G	C	T	G	G	C	T	T	C	A	G	G	T	G	C	C	A
Leu_TAG_1_1	T	A	G	-	G	C	G	G	G	C	G	T	G	G	C	G	A	A	A	T	C	-	G	G	T	a	T	-	A	C	G	C	G	C	G	G	G	T	T	T	T	A	G	G	T	G	C	C	C
Leu_CAA_1_1	C	A	A	-	G	C	C	C	T	C	G	T	A	T	C	C	C	A	A	C	T	-	G	G	C	a	G	-	A	G	G	A	A	A	C	G	G	A	T	T	C	A	A	A	A	C	C	C	G
Leu_TAA_1_1	T	A	A	-	G	C	C	C	C	C	A	T	A	G	C	C	C	A	A	T	T	-	G	G	C	a	G	-	A	G	G	C	A	G	C	G	G	A	C	T	T	A	A	A	A	T	C	C	G
Lys_CTT_1_1	C	T	T	-	G	C	G	C	C	G	T	T	A	G	C	T	C	A	G	T	T	-	G	G	T	-	-	A	G	A	G	C	A	G	C	T	G	A	C	T	C	T	T	A	A	T	C	A	G
Lys_TTT_1_1	T	T	T	-	G	C	C	C	C	T	A	T	A	G	C	T	C	A	G	T	T	-	G	G	T	-	-	A	G	A	G	C	T	A	C	G	G	A	C	T	T	T	T	A	A	T	C	C	G
Met_CAT_1_1	C	A	T	-	G	G	C	G	G	T	G	T	A	G	C	T	C	A	G	C	T	-	G	G	T	-	t	A	G	A	G	C	G	C	A	C	G	A	C	T	C	A	T	A	A	T	C	G	T
fMet_CAT_1_1	C	A	T	-	C	G	C	G	G	G	G	T	G	G	A	G	C	A	G	C	T	c	G	G	-	-	T	A	G	C	T	C	G	C	T	G	G	G	C	T	C	A	T	A	A	C	C	C	A
Phe_GAA_1_1	G	A	A	-	G	G	C	C	A	G	G	T	A	G	C	T	C	A	G	T	T	-	G	G	T	-	a	C	G	A	G	C	G	T	C	C	G	C	C	T	G	A	A	A	A	G	C	G	G
Pro_GGG_1_1	G	G	G	-	C	G	G	G	C	T	G	T	G	G	C	G	C	A	G	C	T	t	G	G	-	-	T	A	G	C	G	C	A	C	T	T	G	A	C	T	G	G	G	G	G	T	C	A	A
Pro_CGG_1_1	C	G	G	-	C	G	G	G	G	T	G	T	G	G	C	G	C	A	G	C	T	t	G	G	-	-	T	A	G	C	G	C	G	C	T	T	C	G	T	T	C	G	G	G	A	C	G	A	A
Pro_TGG_1_1	T	G	G	-	C	G	G	G	G	T	G	T	A	G	C	G	C	A	G	C	T	t	G	G	-	-	T	A	G	C	G	C	A	T	C	C	G	C	T	T	T	G	G	G	A	G	C	G	G
Ser_GGA_1_1	G	G	A	-	G	G	A	G	G	A	T	T	C	G	C	C	T	A	G	T	-	-	G	G	C	c	t	A	T	G	G	C	G	C	T	C	G	C	C	T	G	G	A	A	C	G	C	G	G
Ser_CGA_1_1	C	G	A	-	G	G	T	G	G	C	G	T	G	T	C	C	G	A	G	C	-	-	G	G	C	c	t	A	A	G	G	A	G	C	A	C	G	C	C	T	C	G	A	A	A	G	C	G	T
Ser_TGA_1_1	T	G	A	-	G	G	T	G	G	C	G	T	G	G	C	A	G	A	G	C	-	-	G	G	C	c	t	A	A	T	G	C	A	C	T	C	G	C	C	T	T	G	A	A	A	G	C	G	A
Ser_GCT_1_1	G	C	T	-	G	G	A	G	G	C	G	T	G	C	C	A	G	A	G	C	-		G	G	C	c	g	A	A	T	G	G	G	A	C	T	C	A	C	T	G	C	T	A	A	T	G	A	G
Thr_GGT_1_1	G	G	T	-	G	C	C	C	C	C	T	T	A	G	C	T	C	A	G	T	C	-	G	G	C	-	-	A	G	A	G	C	G	T	T	T	C	C	A	T	G	G	T	A	A	G	G	A	A
Thr_CGT_1_1	C	G	T	-	G	C	C	G	C	C	T	T	A	G	C	T	C	A	G	T	C	-	G	G	T	-	-	A	G	A	G	C	G	A	T	T	C	A	C	T	C	G	T	A	A	T	G	A	A
Thr_TGT_1_1	T	G	T	-	G	C	C	T	C	C	T	T	A	G	C	T	C	A	G	T	-	-	G	G	T	-	-	A	G	A	G	C	A	C	T	C	G	C	C	T	T	G	T	A	A	G	C	G	A
Trp_CCA_1_1	C	C	A	-	A	G	G	G	G	C	G	T	A	G	C	T	C	A	A	T	T	-	G	G	C	-	-	A	G	A	G	C	A	G	C	G	G	T	C	T	C	C	A	A	A	A	C	C	G
Tyr_GTA_1_1	G	T	A	-	G	G	C	A	G	G	T	T	G	C	C	C	G	A	G	C	-	-	G	G	C	c	a	A	T	G	G	G	A	G	C	G	G	A	C	T	G	T	A	A	A	T	C	C	G
Val_GAC_1_1	G	A	C	-	G	C	G	C	G	A	T	T	A	G	C	T	C	A	G	C	G	-	G	G	A	-	-	-	G	A	G	C	G	C	T	T	C	C	C	T	G	A	C	A	C	G	G	A	A
Val_CAC_1_1	C	A	C	-	G	G	T	C	T	C	G	T	A	G	C	T	C	A	G	T	G	-	G	G	A	-	-	-	G	A	G	C	G	T	C	C	G	C	C	T	C	A	C	A	C	G	C	G	G
Val_TAC_1_1	T	A	C	-	G	G	G	C	G	C	G	T	A	G	C	T	C	A	G	T	-	-	G	G	T	A	-	-	G	A	G	C	T	C	T	G	G	T	T	T	T	A	C	A	C	A	C	C	A
[truncated: 50 more columns]

## Sheet: Msmeg uninduced
-	0	0	0	0	0	0	0	0	3.58468e-05	0	0	0	0	0	0	0	0	-	0.000179234	0	0	-	-	1.79234e-05	0	0	3.58468e-05	0	0	0	0	0	0	0	0	0	1.79234e-05	7.16936e-05	0	0	0	1.79234e-05	0	0	0	1.79234e-05	0	0	-
-	1.49249e-05	0	0	1.49249e-05	0	0	0	0	0	0	0	0	0	0	0	0	0	-	0	0	0	-	-	0	0	2.98499e-05	0	0	0	0	1.49249e-05	1.49249e-05	0	1.49249e-05	1.49249e-05	1.49249e-05	1.49249e-05	1.49249e-05	0	0	0	1.49249e-05	1.49249e-05	0	0	0	2.98499e-05	0	-
-	0	1.59926e-05	0	0	0	0	0	0	0	1.59926e-05	0	0	0	0	0	0	0	-	3.19852e-05	0	0	-	-	0	0	0	0	1.59926e-05	0	1.59926e-05	0	0	0	0	0	0	0	0	0	3.19852e-05	0	1.59926e-05	0	0	0	1.59926e-05	9.59555e-05	1.59926e-05	-
-	2.17442e-05	7.24806e-06	0	0	0	0	0	0	0	0	0	0	7.24806e-06	0	0	0	-	-	0	0	7.24806e-06	0	-	0	0	7.24806e-06	0	1.44961e-05	0	0	0	7.24806e-06	7.24806e-06	7.24806e-06	0	0	0	2.89922e-05	7.24806e-06	0	0	1.44961e-05	1.44961e-05	0	0	1.44961e-05	0	0	-
-	0	0	0	0	0	0	0	0	0	0	0	0	0	0	0	0	-	-	0	0	0	0	-	0	0	0	0	0.000235054	0	0	0	7.83515e-05	0	0	0	0	0	0.000235054	0	7.83515e-05	0	0	0	7.83515e-05	0	0	0	7.83515e-05	-
-	0	0	0	0	0	0	0.000201776	0	0	0	0	0	0.000201776	0.000201776	0	0.000201776	-	-	0	0	0	0	-	0.000201776	0	0.000403551	0.000403551	0	0	0	0	0.000201776	0.000201776	0.000201776	0	0	0	0	0	0	0.000403551	0	0	0	0.000201776	0.000201776	0	0.000201776	-
-	0	0	0	0	0	0	0	0	0	0	0	0	0	0	0	0	-	-	0	0	0.000151378	0	-	0	0	0.000302755	0.000302755	0	0	0	0	0	0	0	0	0	0	0	0	0	0	0	0	0	0.000302755	0	0	0.00121102	-
-	1.82502e-05	0	0	0	0	0	0	0	3.65003e-05	0	0	0	0	0	0	0	0	-	1.82502e-05	0	1.82502e-05	-	-	0	1.82502e-05	0	1.82502e-05	0.000237252	0	0	0	3.65003e-05	0	1.82502e-05	0	0	0	0	0	0	0	0	0	3.65003e-05	1.82502e-05	1.82502e-05	1.82502e-05	0	-
-	0	0	0	0	0	9.23165e-06	0	0	0	0	0	0	0	2.76949e-05	1.84633e-05	0	0	-	0	0	0	-	0	9.23165e-06	9.23165e-06	0	1.84633e-05	0	0	9.23165e-06	0	0	9.23165e-06	9.23165e-06	0	0	1.84633e-05	0	0	0	0	0.000424656	0	0	9.23165e-06	0	0	0	-
-	8.22132e-05	0	0	0	0	0	0	0	0	4.11066e-05	0	0	0	8.22132e-05	0	4.11066e-05	-	-	0	0	0	0	-	-	0	0	0	0	4.11066e-05	0	0	4.11066e-05	4.11066e-05	0	4.11066e-05	0	4.11066e-05	0	4.11066e-05	4.11066e-05	8.22132e-05	4.11066e-05	4.11066e-05	4.11066e-05	4.11066e-05	0	0	4.11066e-05	-
-	0	0	2.01747e-05	2.01747e-05	0	0.00034297	1.00874e-05	1.00874e-05	0	3.02621e-05	0	0	3.02621e-05	1.00874e-05	0	0	0	0	0	0	-	-	0	0	0	0	0	2.01747e-05	1.00874e-05	0	1.00874e-05	0	0	0	0	0	0	0	0	2.01747e-05	0	1.00874e-05	0	3.02621e-05	0	0	4.03494e-05	0.000131136	-
-	0	0	0	0	1.65574e-05	0	0	0	0	0	0	0	0	0	1.65574e-05	1.65574e-05	0	-	0	0	0	-	-	0	0	0	0	0	0	1.65574e-05	0	0	0	0	1.65574e-05	0	0	0	0	1.65574e-05	0	1.65574e-05	0	0	1.65574e-05	1.65574e-05	1.65574e-05	-	-
-	0	0	0	7.16589e-05	0	0	7.16589e-05	7.16589e-05	0	7.16589e-05	0.000143318	0	0.000788248	0.000143318	0	0	7.16589e-05	-	0.000286636	0	0	-	-	0	7.16589e-05	0	0	7.16589e-05	0	7.16589e-05	0	0.000143318	0	7.16589e-05	0.000358295	7.16589e-05	7.16589e-05	0.000143318	7.16589e-05	0	0	0	0	0	0	0	0	7.16589e-05	-
-	0	5.25045e-05	2.62522e-05	2.62522e-05	0	0	0	0	2.62522e-05	0	0	0	2.62522e-05	0	0	2.62522e-05	-	-	0	0	0	0	-	0	0.000105009	-	0	2.62522e-05	0	0	0	0	0	2.62522e-05	2.62522e-05	2.62522e-05	7.87567e-05	2.62522e-05	0	2.62522e-05	2.62522e-05	0	2.62522e-05	0.000157513	0	2.62522e-05	0.000105009	0	0
-	0	2.7697e-05	0	2.7697e-05	2.7697e-05	0	0	2.7697e-05	0	0	0	0	0	2.7697e-05	0	0	-	-	0	0	0	0	0	8.3091e-05	0	0	2.7697e-05	0	0	0	2.7697e-05	5.5394e-05	5.5394e-05	2.7697e-05	2.7697e-05	2.7697e-05	0	0	0	0	2.7697e-05	5.5394e-05	0	2.7697e-05	2.7697e-05	2.7697e-05	0	0.000110788	-
-	0	0	0	0	0	0	0	0	0	0	0	0	0	0	0	9.91818e-05	-	-	0	0	0	-	-	0	4.95909e-05	0	0	4.95909e-05	4.95909e-05	0	9.91818e-05	4.95909e-05	4.95909e-05	0	0	0	0	0	4.95909e-05	4.95909e-05	0	4.95909e-05	0	0	0	0	0	0	-
-	0	1.46111e-05	0	0	0	0	1.46111e-05	0	0	0	1.46111e-05	0	0	0	0	1.46111e-05	0	-	0	0	0	-	-	0	1.46111e-05	1.46111e-05	1.46111e-05	0	0	2.92222e-05	1.46111e-05	0	0	1.46111e-05	0	1.46111e-05	0	1.46111e-05	4.38334e-05	0	0	0	1.46111e-05	0	1.46111e-05	0	1.46111e-05	4.38334e-05	-
-	0	0	0	0	0.000107354	0.000107354	0	0	0	0.000429415	0	0	0	0	0	0	-	-	0.000107354	0	0	-	-	0.000107354	0	0	0	0.000214707	0.000107354	0.000107354	0	0.000107354	0	0.000107354	0	0	0	0	0	0.000214707	0	0.000107354	0	0.000107354	0	0	0.000214707	0.000322061	-
0	0	0	0	4.68373e-05	0	0	0	0	2.34187e-05	0	2.34187e-05	0	0	0	0	0	0	-	0	0	0	-	-	2.34187e-05	0	2.34187e-05	2.34187e-05	2.34187e-05	2.34187e-05	4.68373e-05	0	0	0	2.34187e-05	2.34187e-05	0	0	0	0	0	0	0	0	0	0	2.34187e-05	0.000140512	0.000327861	-
-	1.90716e-05	0	0	0	0	0	0	0	0	0	0	0	1.90716e-05	0	0	0	0	-	0	1.90716e-05	0	-	0	0	0	0	0	0	1.90716e-05	0	0	0	0	0	0	0	0	0	0	0	0	1.90716e-05	1.90716e-05	5.72148e-05	1.90716e-05	0.000572148	0	0	-
-	0.000149254	0.000149254	0.000149254	0	0	0	0	0	0	0	0	0	0.000298507	0.000149254	0.000149254	0	0	-	0	0	0	-	0	0.000149254	0	0.000149254	0.000149254	0.000149254	0	0.000149254	0	0	0	0	0.000149254	0	0.000149254	0	0	0.000149254	0	0	0.000149254	0	0.000149254	0	0.000149254	0	-
-	0	0	0	0	0	3.16686e-05	0	0	0	3.16686e-05	0	0	0	0	0	0	6.33372e-05	-	0.000633372	0	6.33372e-05	0	0	-	0	6.33372e-05	3.16686e-05	0	0	0	0	0	0	3.16686e-05	0	0	0	0	3.16686e-05	0	0	0	3.16686e-05	3.16686e-05	0	0	0	0	-
-	0	0	0	0	0	0	0	1.39966e-05	1.39966e-05	0	0	0	2.79932e-05	0	0	0	-	-	0	0	1.39966e-05	0	0	-	0	4.19898e-05	0	1.39966e-05	0	0	1.39966e-05	0	0	0	2.79932e-05	0	1.39966e-05	0	1.39966e-05	2.79932e-05	0	0	5.59863e-05	0	0	2.79932e-05	5.59863e-05	-	0.000153962
-	4.47327e-05	0	0	0	0	0	0	0	0	0	4.47327e-05	4.47327e-05	0	0	0	0	-	-	0	0	0	0	0	-	2.23664e-05	0	0	0	0	0	0	0	0	0	0	6.70991e-05	0	0	0	0	0	0	0	0	0	2.23664e-05	2.23664e-05	-	2.23664e-05
-	0.000323415	0	0	0	0	0	0	0	0.00549806	0.000646831	0	0	0	0	0	0.000646831	0	-	0.000646831	0	0	0	0	-	0	0.000323415	0	0	0	0	0.000323415	0	0.000323415	0	0	0	0	0	0	0.000323415	0.000323415	0	0	0.00129366	0.000323415	0	0	0	-
-	0	0	0	0	0	0	0	0	0	0.000288351	0	0.000288351	0	0.000576701	0.000288351	0.000288351	0	-	0	0.000288351	0.000288351	0	0.000288351	-	0.000576701	0.000288351	0.000288351	0.000288351	0	0	0.000288351	0.000288351	0	0	0	0	0	0	0.000288351	0	0.000288351	0	0	0.000576701	0.000576701	0	0	-	0
-	0	0	0	0	3.4574e-05	0	0	0	0	0	0	0	0	0	0	0	0	-	0	0	1.7287e-05	-	-	0	0	1.7287e-05	1.7287e-05	0	1.7287e-05	0	1.7287e-05	3.4574e-05	0	0	0	0	0	0	0	1.7287e-05	1.7287e-05	0	0	0	1.7287e-05	0.000138296	0	1.7287e-05	-
-	0	0	0	0	0	0	0	0	0	0	0	0	0	0	0	0	0	-	0.00024862	0	0	-	-	0	0	4.9724e-05	0	0	0	0.000149172	4.9724e-05	4.9724e-05	0	0	0	4.9724e-05	4.9724e-05	0	0	4.9724e-05	0	0	0	0	0.000348068	4.9724e-05	4.9724e-05	0	-
-	7.47142e-05	4.98095e-05	0	2.49047e-05	0	0	0	0	0	0	0	2.49047e-05	4.98095e-05	0	4.98095e-05	0	2.49047e-05	-	0	0	0	-	0	7.47142e-05	0	2.49047e-05	0	0	0	0	0	0	0	0	0	0	0	0	2.49047e-05	2.49047e-05	0	0	0	0	0	2.49047e-05	0	4.98095e-05	-
-	0	0	0	0	3.02948e-05	0	0	0	0	3.02948e-05	0	0	0	0	0	0	0	-	3.02948e-05	0	0	-	0	0	0	0	0	0	3.02948e-05	0	0	0	0	0	0	0	6.05895e-05	0.000242358	3.02948e-05	3.02948e-05	0	0	0	0	3.02948e-05	3.02948e-05	0	3.02948e-05	-
-	0	0	0	0	5.07234e-05	0	0	0	0	0	0	2.53617e-05	1.26809e-05	0	0	0	0	1.26809e-05	0	1.26809e-05	-	-	0	0	0	0	2.53617e-05	1.26809e-05	0	1.26809e-05	0	0	0	0	0	1.26809e-05	0	0	0	1.26809e-05	0	0	0	0	0	1.26809e-05	3.80426e-05	0	-
-	0	0	6.78587e-05	0	0	0	3.39294e-05	0	0	0	6.78587e-05	0	0	0	0	0	0	0	0	0	-	-	0	3.39294e-05	0	3.39294e-05	0.000101788	6.78587e-05	0	0	3.39294e-05	0	0	3.39294e-05	3.39294e-05	0	0	0	0	0.000135717	0	3.39294e-05	0	0	0.000101788	0.000101788	0.000135717	0.00050894	-
-	0.000116918	0.000116918	0	0.000116918	0.000116918	0	0.000116918	0	0	0	0.000116918	0	0.000116918	0	0	0	0	0	0	0	-	-	0.000116918	0.000116918	0	0	0	0.000116918	0.000116918	0.000350754	0	0	0	0	0	0	0.000116918	0	0.00233836	0	0.000116918	0	0	0	0	0.000116918	0	0	-
-	0	0	4.44899e-05	0	0	4.44899e-05	4.44899e-05	0	0	4.44899e-05	0	0	4.44899e-05	0	4.44899e-05	0	-	-	0	0	0	0.000578369	0	0	0	0	8.89798e-05	0	0	0	0.00013347	0	0	4.44899e-05	4.44899e-05	0	0	0	0	0	4.44899e-05	0	4.44899e-05	0	8.89798e-05	8.89798e-05	8.89798e-05	-	0.00013347
-	0	9.64227e-05	0	0	0	4.82114e-05	0	0	0	0	0	0	4.82114e-05	0	9.64227e-05	0	-	-	0	0	0	0	0	0	0	0	0	4.82114e-05	9.64227e-05	0	4.82114e-05	4.82114e-05	0	0	0	0	0	0	9.64227e-05	4.82114e-05	4.82114e-05	0.00313374	0	4.82114e-05	0	4.82114e-05	0	-	4.82114e-05
-	0	0	0	0.000446269	4.46269e-05	0	0	0	0	0	0	0	0	0	0	4.46269e-05	-	-	0	0	0	0	0	0	0	0	0	0	8.92538e-05	0	0	4.46269e-05	0	0	4.46269e-05	4.46269e-05	0	0	0	0	0	0	0	4.46269e-05	0.000133881	0	8.92538e-05	0.000133881	0
-	0	0	0	0	0	0.00010352	0	0	0.00010352	0	0	0	0	0.00010352	0	0	-	-	0.00010352	0.00010352	0	0	0.000207039	0.00010352	0	0.00010352	0	0	0	0	0	0	0	0.00010352	0	0	0	0	0	0	0	0	0	0	0	0.00010352	0.000207039	-	0
-	0	2.84527e-05	0	0	0	0	0	0	0	0	0	2.84527e-05	2.84527e-05	0	0	0	0	-	0.000199169	0	0	-	-	5.69055e-05	0	0	0	0	0	0	0	0	0	0	0	0	0	0	0	0	0	0	0	2.84527e-05	0	0	0.000113811	0	-
-	0	2.31594e-05	2.31594e-05	0	0	0	0	0	0	2.31594e-05	0	0	4.63188e-05	0	2.31594e-05	2.31594e-05	9.26376e-05	-	2.31594e-05	0	2.31594e-05	-	-	2.31594e-05	0	0	2.31594e-05	2.31594e-05	0	2.31594e-05	2.31594e-05	0	0	0	0	6.94782e-05	0	0.000115797	0	4.63188e-05	0.000115797	4.63188e-05	2.31594e-05	0	2.31594e-05	4.63188e-05	2.31594e-05	0	-
-	0	0	0	0	0	0	0	0	0	8.31048e-05	0	8.31048e-05	8.31048e-05	0	0	0	-	-	0	0	0	-	-	0	0	0	0	0	0	0.00016621	8.31048e-05	0	0.00016621	0	0	0	8.31048e-05	0	0	0	0	0	0	8.31048e-05	0	0	8.31048e-05	0	-
-	2.30803e-05	0	0	0	0	0	0	0	0	0	2.30803e-05	0	0	0	0	0	0	-	0	0	0	-	-	0	0	0	2.30803e-05	2.30803e-05	0	0	0	0	2.30803e-05	0	0	2.30803e-05	2.30803e-05	0	0	0	0	0	0	0	4.61606e-05	0	0	0.000253883	-
-	0	0	0	0	1.55761e-05	0	0	0	0	0	0	0	0	0	0	4.67282e-05	-	-	0	1.55761e-05	1.55761e-05	0	1.55761e-05	0	0	0	0.000295946	0	0	0	1.55761e-05	0	0	0	0	0	3.11522e-05	0	1.55761e-05	0	0	4.67282e-05	0	0	4.67282e-05	0	0	1.55761e-05	1.55761e-05
-	1.81759e-05	0	0	0	0	0	0	0	0	0	0	1.81759e-05	1.81759e-05	3.63517e-05	7.27035e-05	0	0	-	3.63517e-05	0	0	-	-	-	0	0	0	1.81759e-05	1.81759e-05	1.81759e-05	1.81759e-05	0	0	1.81759e-05	0	0	0	0	0	0	0	0	0	0	0	0	1.81759e-05	1.81759e-05	-
-	4.31267e-05	0	0	0	0	0	0	2.15633e-05	0	0	2.15633e-05	0	2.15633e-05	2.15633e-05	2.15633e-05	4.31267e-05	0	-	2.15633e-05	0	0	-	-	-	0	4.31267e-05	0	4.31267e-05	0	0	0	0	0	2.15633e-05	0	0	2.15633e-05	0	0	0	0	0	0	0	0	0	0	0	-
-	0.000120163	0	0	0	0	0	0	0	0	0	0	0	0	0	0	0.000120163	-	-	0.000480654	0	0	0	-	-	0.000120163	0.000120163	0	0.000240327	0.000120163	0.000240327	0.000240327	0	0.000120163	0	0	0.000120163	0.000480654	0	0	0.000240327	0	0	0	0	0	0.000480654	0.0108147	0.00288392	-
[truncated: 47 more columns]

## Sheet: Msmeg tacT overexpression
-	0	0	0	0	0	0	0	0	0	0	0	0	0	0	0	0	2.58171e-05	-	0	0	0	-	-	0	0	0	0	0	0	2.58171e-05	0	0	0	0	0	0	0	0	0	0	0	0	0	0	0	0.000103268	2.58171e-05	0	-
-	0	0	0	0	0	0	0	2.61158e-05	0	0	0	0	0	0	0	0	0	-	0	0	0	-	-	0	0	0	0	0	0	0	0	0	2.61158e-05	0	0	0	0	0	0	0	0	0	0	0	0	2.61158e-05	2.61158e-05	0	-
-	0	0	0	0	0	0	0	0	0	0	0	0	0	0	0	0	0	-	2.91469e-05	0	0	-	-	0	0	0	0	0	0	0	0	0	0	0	0	0	0	0	0	0	0	0	0	2.91469e-05	0	2.91469e-05	5.82937e-05	2.91469e-05	-
-	0	0	0	0	0	0	0	0	0	1.67496e-05	0	0	0	0	0	0	-	-	0	0	0	0	-	0	0	0	0	0	0	0	0	0	0	0	0	0	0	3.34992e-05	0	0	0	0	0	1.67496e-05	0	0	1.67496e-05	0	-
-	0	0	0	0	0	0	0	0	0	0	0	0	0	0	0	0	-	-	0	0	0	0.00012809	-	0	0	0	0	0.00025618	0	0	0	0	0	0	0	0	0	0	0	0.00012809	0	0	0.00012809	0	0	0	0.00012809	0	-
-	0	0	0	0	0	0	0	0	0	0	0	0	0	0	0	0	-	-	0	0	0	0.000308452	-	0	0	0	0	0	0	0	0	0	0	0	0	0	0	0	0	0.000616903	0	0	0	0	0	0	0	0	-
-	0	0	0	0	0	0	0	0	0	0	0	0	0	0	0	0	-	-	0	0	0	0	-	0	0	0	0	0	0	0	0.000304878	0	0	0	0	0	0	0	0	0	0	0	0	0	0	0	0	0	-
-	0	0	0	0	0	0	0	0	0	0	0	0	0	0	0	0	0	-	0	0	0	-	-	0	0	0	0	6.81292e-05	0	0	0	0	0	0	0	0	0	0	0	0	0	0	0	0	3.40646e-05	3.40646e-05	3.40646e-05	6.81292e-05	-
-	0	0	0	0	0	0	0	0	0	0	0	0	0	0	0	0	0	-	0	0	0	-	0	0	0	2.3428e-05	0	0	0	0	0	0	0	0	0	0	0	0	0	0	2.3428e-05	9.37119e-05	0	0	0	4.6856e-05	0	0	-
-	6.20117e-05	0	0	0	0	0	0	0	0	0	0	0	0	6.20117e-05	0	0	-	-	0	0	0	0	-	-	0	0	0	0	0	0	0	0	0	0	0	0	0	0	0	0	0	0	0	0	0	0	0	6.20117e-05	-
-	0	0	2.2518e-05	0	0	0.00011259	0	0	0	0	2.2518e-05	0	4.50359e-05	0	0	0	0	0	0	0	-	-	0	0	0	0	0	0	0	0	0	0	2.2518e-05	0	0	0	2.2518e-05	0	0	0	0	0	0	0	0	0	0.000135108	2.2518e-05	-
-	0	0	0	0	0	0	0	0	0	0	0	0	0	0	0	0	0	-	0	0	0	-	-	0	0	2.66113e-05	0	0	0	0	0	0	0	2.66113e-05	0	0	0	0	0	0	0	0	0	0	5.32226e-05	5.32226e-05	0.000106445	-	-
-	0	0	0	0	0	0	0	0	0	0	0	0	0	0	0	0	0	-	0	0	0	-	-	0	0	0	0	0	0	0.000142674	0	0	0	0	0	0	0	0	0.000142674	0	0	0	0	0	0	0	0	0	-
-	0	0	0	0	0	0	0	0	0	0	0	0	0	0	0	0	-	-	0	0	0	0	-	0	6.78035e-05	-	0	0	0	0	0	0	0	0	0	0	0	0	0	0	0	0	6.78035e-05	3.39018e-05	0	0	0	0	6.78035e-05
-	0	0	0	0	0	0	0	0	0	0	0	0	0	0	0	0	-	-	0	0	0	0	0	0.000128772	0	0	0	0	0	0	0	0	0	0	0	0	0	0	0	0	0	0	0	0	0	0	4.2924e-05	8.5848e-05	-
-	0	0	0	0	0	0	0	0	0	0	0	0	0	0	0	0	-	-	0	0	0	-	-	0	0	0	0	0	0	0	0	0	0	0	0	0	0	0	0	9.66837e-05	0	9.66837e-05	0	9.66837e-05	0	0	0	0	-
-	0	0	0	0	0	0	0	0	0	0	0	0	0	0	0	0	0	-	2.9469e-05	0	0	-	-	2.9469e-05	0	0	0	0	0	0	0	0	0	0	0	0	0	0	0	0	0	0	0	0	0	2.9469e-05	0	0.000147345	-
-	0	0	0	0	0	0	0	0	0	0	0.000149925	0	0	0	0	0	-	-	0	0	0	-	-	0	0	0	0	0	0	0	0	0	0	0	0	0	0	0	0	0	0	0	0	0	0	0	0	0	-
0	5.55864e-05	0	0	0	0	0	0	0	0	0	0	0	0	0	0	0	0	-	0	0	0	-	-	0	0	0	5.55864e-05	0	0	0	0	0	0	0	0	0	0	0	0	0	0	0	0	0	0	0	0.000277932	0.000222346	-
-	0	0	0	0	0	0	0	0	0	0	0	0	0	0	0	0	0	-	0	0	0	-	0	0	0	0	0	0	0	0	0	0	0	0	0	0	0	0	0	0	0	0	0	3.19785e-05	0	0.000191871	3.19785e-05	3.19785e-05	-
-	0	0	0	0	0	0	0	0	0	0	0	0	0	0	0	0	0	-	0.000200723	0	0	-	0	0	0	0	0	0	0	0	0	0	0	0	0	0	0	0	0	0	0	0	0	0	0	0	0	0	-
-	0	0	0	0	0	0	0	0	0	0	0	0	0.0002701	0	9.00333e-05	0	0	-	0	0	0	0	0	-	0	0	0	0	0	0	0	0	0	0	0	0	0	0	0	0	0	0	0	0	0	0	9.00333e-05	0	-
-	0	0	0	0	0	0	0	0	0	2.9832e-05	0	0	2.9832e-05	0	0	0	-	-	0	0	0	0	0	-	0	0	0	0	0	0	0	0	0	0	0	0	0	0	2.9832e-05	0	0	8.94961e-05	0	0	2.9832e-05	0	2.9832e-05	-	0.00014916
-	7.39864e-05	0	0	0	0	0	0	0	0	0	0	0	0	0	0	0	-	-	0	0	7.39864e-05	0	0	-	0	0	0	0	0	0	0	7.39864e-05	0	0	0	0	0	0	0	0	0	0	0	7.39864e-05	0	0	0	-	0
-	0	0	0	0	0	0	0	0	0	0	0	0	0	0	0	0	0	-	0	0	0	0	0	-	0	0	0	0	0	0	0	0.000668003	0	0	0	0	0	0	0	0	0	0	0	0	0.000668003	0	0	0	-
-	0	0	0	0	0	0	0	0	0	0	0	0	0	0	0	0	0.00111483	-	0	0	0	0.00111483	0	-	0	0	0	0	0	0	0	0	0	0	0	0	0	0	0	0	0	0	0	0	0	0	0	-	0.00111483
-	0	0	0	0	0	0	0	0	0	0	0	0	0	0	0	0	0	-	0	0	0	-	-	0	0	0	0	0	0	0	0	0	0	0	0	2.42336e-05	0	0	0	0	0	0	0	0	0	0.000145402	4.84672e-05	2.42336e-05	-
-	0	0	0	0	0	0	0	0	0	0	0	0	0	0	0	0	0	-	0.000144071	0	0	-	-	0	0	0	0	0	0	0	0	0	7.20357e-05	0	0	0	0	0	0	0	0	0	0	0	0	0	0	0	-
-	0	0	0	3.24939e-05	0	0	0	0	0	0	0	0	0	0	0	0	0	-	0	0	0	-	0	3.24939e-05	0	0	3.24939e-05	0	0	0	0	0	0	0	0	0	0	0	0	0	0	0	3.24939e-05	0	0	0	0	3.24939e-05	-
-	0	0	0	0	0	0	0	0	0	0	0	0	0	0	3.56812e-05	0	0	-	3.56812e-05	0	0	-	0	0	0	0	0	0	0	3.56812e-05	0	0	0	0	0	0	0.000142725	0.000142725	0	0	0	0	0	0	0	0	0	0	-
-	0	2.51395e-05	0	0	0	0	0	0	0	0	0	0	0	0	0	5.0279e-05	0	0	2.51395e-05	0	-	-	0	0	2.51395e-05	0	0	0	0	0	0	2.51395e-05	0	0	0	0	0	0	0	0	0	0	0	0	0	0	0	0	-
-	0	0	0	0	0	0	0	0	0	0	0	0	0	0	0	0	0	0	0	0	-	-	0	0	0	0	0	0	0	0	0	0	0	0	5.44307e-05	0	0	0	0	0	0	0	0	0	0	0	0	5.44307e-05	-
-	0	0	0	0	0	0	0	0	0	0	0	0	0	0	0	0	0	0	0	0	-	-	0	0.000211685	0	0	0	0	0	0	0	0	0	0	0	0.000211685	0.000211685	0	0	0	0	0	0.000211685	0.000211685	0	0.000211685	0	0	-
-	0	0	0	0	0	0	0	0	0	0	0	0	0	0	0	0	-	-	0	0	0	0	0	0	0	0.000153941	0	0	0	0	0	0.000307882	0	0	0.000153941	0.000153941	0	0.000153941	0	0	0	0	0	0	0	0	0	-	0
-	0	0	0	0	0	0	0	0	0	0	0.000232288	0	0	0	0	0	-	-	0	0.000232288	0	0	0	0.000232288	0	0	0	0	0	0	0	0	0	0	0	0	0	0	0	0	0	0.000232288	0	0	0	0	0	-	0
-	0	0	0	0	0.000177525	0	0	0	0	0	0	0	0	0	0	0	-	-	0	0	0	0	0	0	0	0	0	0	0	0	0	0	0	0	0	0	0	0	0	0	0	0	0	0	0	0	0.000177525	0.000355051	0
-	0	0	0	0	0	0	0	0	0	0	0	0	0	0	0	0	-	-	0	0	0	0	0	0	0	0	0	0	0	0	0	0	0	0	0	0	0	0	0	0	0	0	0	0	0	0	0.000611247	-	0
-	0	0	0	0	0	0	0	0	0	0	0	0	0.000149246	0	0	0	0	-	0.000149246	0	0	-	-	0	0	0	0	0	0	0	0	0	0	0	0	0	0	0	0	0	0	0	0	0	0	0	0	0	-
-	0	0	0	0	0	0	0	0	0	0	0	6.34639e-05	0.000190392	0	0	6.34639e-05	6.34639e-05	-	0	0	0	-	-	0	0	0	0.000126928	0	0	0	0	0	0	0	0	0	0	0	0	0	0	0	0	0	0	0	0	0	-
-	0	0	0	0	0	0	0	0	0	0	0	0	0	0	0	0	-	-	0	0	0	-	-	0	0	0	0	0	0	0	0	0	0	0	0	0	0.000161212	0	0	0	0	0	0	0	0	0	0	0	-
-	0	0	0	0	0	0	0	0	0	0	3.57679e-05	0	0	0	0	0	0	-	0	0	7.15359e-05	-	-	0	0	0	0	3.57679e-05	0	0	0	3.57679e-05	0	0	0	0	0	0	0	0	0	0	0	0	0	0	0	0	-
-	0	0	0	0	3.44982e-05	0	0	0	0	0	0	0	0	0	0	0	-	-	0	0	0	0	0	0	0	0	3.44982e-05	3.44982e-05	0	0	0	0	0	0	0	0	0	0	0	0	0	0	0	0	0	0	0	0	0
-	0	0	0	0	0	0	0	0	0	0	0	0	2.8331e-05	0	0	0	0	-	0	0	0	-	-	-	0	0	0	0	0	0	0	0	0	0	0	0	0	0	0	0	0	0	0	0	0	0	0	0	-
-	0	0	0	0	0	0	0	0	0	0	0	0	0	0	0	0	0	-	0	0	0	-	-	-	0	0	0	0	0	0	0	0	0	0	0	0	0	0	0	0	0	4.01945e-05	0	0	0	0	0	8.03891e-05	-
-	0	0	0	0	0	0	0	0	0.000208943	0	0	0	0	0	0	0	-	-	0	0	0	0	-	-	0	0	0	0	0	0	0	0	0	0	0	0	0	0	0	0	0	0	0	0	0	0	0.00250731	0.00188048	-
[truncated: 47 more columns]
