# Supplementary material for: Peptidyl tRNA Hydrolase Is Required for Robust Prolyl-tRNA Turnover in Mycobacterium tuberculosis
Source: mBio. 2023 Jan 25;14(1):e03469-22. doi: 10.1128/mbio.03469-22 (PMC9973355; doi:10.1128/mbio.03469-22)
Supplement: DATA SET S2 [file mbio.03469-22-s0008.xlsx]

## Sheet: Mtb tRNA alignment
tRNA species	AC1	AC2	AC3	-1	1	2	3	4	5	6	7	8	9	10	11	12	13	14	15	16	17	17A	18	19	20	20A	20B	21	22	23	24	25	26	27	28	29	30	31	32	33	34	35	36	37	38	39	40	41	42
Ala1_TGC	T	G	C	-	G	G	G	G	C	C	T	T	A	G	C	T	C	A	G	T	T	-	G	G	T	-	-	A	G	A	G	C	A	C	T	G	C	C	T	T	T	G	C	A	A	G	G	C	A
Ala2_GGC	G	G	C	-	G	G	G	G	C	T	A	T	G	G	C	G	C	A	G	C	T	-	G	G	T	-	-	A	G	C	G	C	A	C	C	A	C	A	C	T	G	G	C	A	G	T	G	T	G
Ala3_CGC	C	G	C	-	G	G	G	G	C	T	A	T	G	G	C	G	C	A	G	T	T	-	G	G	T	-	-	A	G	C	G	C	G	A	C	T	C	G	T	T	C	G	C	A	T	C	G	A	G
Arg2_ACG	A	C	G	-	G	C	G	C	C	C	G	T	A	G	C	T	C	A	A	C	-	-	G	G	A	T	-	A	G	A	G	C	A	T	C	T	G	A	C	T	A	C	G	G	A	T	C	A	G
Arg3_CCG	C	C	G	-	G	C	C	C	C	C	G	T	A	G	C	T	C	A	G	G	-	-	G	G	A	T	-	A	G	A	G	C	G	T	C	T	G	C	C	T	C	C	G	G	A	G	C	A	G
Arg4_TCT	T	C	T	-	G	C	C	T	C	C	G	T	A	G	C	T	C	A	G	G	T	-	G	G	A	T	-	A	G	A	G	C	A	A	G	G	G	C	C	T	T	C	T	A	A	T	C	C	C
Arg5_CCT	C	C	T	-	G	C	C	C	T	C	G	T	A	G	C	T	C	A	G	G	-	-	G	G	A	T	-	A	G	A	G	C	A	C	G	G	C	T	C	T	C	C	T	A	A	A	G	C	C
Asn_GTT	G	T	T	-	T	C	C	C	C	T	G	T	A	G	C	T	C	A	A	T	T	-	G	G	C	-	-	A	G	A	G	C	G	T	T	C	G	G	C	T	G	T	T	A	A	C	C	G	A
Asp_GTC	G	T	C	-	G	G	C	C	C	T	G	T	G	G	C	G	C	A	G	T	T	-	G	G	T	T	-	A	G	C	G	C	G	C	C	G	C	C	C	T	G	T	C	A	C	G	G	C	G
Cys_GCA	G	C	A	-	G	G	T	G	G	A	G	T	G	G	C	C	G	A	G	T	-	-	G	G	T	-	-	G	A	G	G	C	A	A	C	G	G	C	C	T	G	C	A	A	A	G	C	C	G
fMetA_CAT	C	A	T	-	G	G	C	G	A	T	G	T	A	G	C	T	C	A	G	T	C	-	G	G	T	T	-	A	G	A	G	C	G	A	A	C	G	A	C	T	C	A	T	A	A	T	C	G	T
fMetB_CAT	C	A	T	-	G	G	G	G	C	G	G	T	A	G	C	T	C	A	G	T	T	-	G	G	T	T	-	A	G	A	G	C	C	G	C	G	G	A	C	T	C	A	T	A	A	T	C	C	G
fMetC_CAT	C	A	T	-	C	G	C	G	G	G	G	T	G	G	A	G	C	A	G	C	T	C	G	G	T	-	-	A	G	C	T	C	G	C	T	G	G	G	C	T	C	A	T	A	A	C	C	C	A
Gln1_TTG	T	T	G	-	T	C	C	G	T	C	G	T	G	G	T	G	T	A	A	T	C	-	G	G	C	-	-	A	G	C	A	C	C	T	C	T	G	A	T	T	T	T	G	G	T	T	C	A	G
Gln2_CTG	C	T	G	-	T	G	G	G	G	T	A	T	G	G	T	G	T	A	A	T	T	-	G	G	C	-	-	A	A	C	A	C	A	G	C	T	G	A	T	T	C	T	G	G	T	T	C	A	G
Glu1_TTC	T	T	C	-	G	C	C	C	C	C	T	T	C	G	T	C	T	A	G	A	C	-	G	G	C	C	T	A	G	G	A	C	G	C	C	G	C	C	C	T	T	T	C	A	A	G	G	C	G
Glu2_CTC	C	T	C	-	G	G	C	C	C	C	G	T	C	G	T	C	T	A	G	C	-	-	G	G	C	C	T	A	G	G	A	C	G	C	C	G	C	C	C	T	C	T	C	A	C	G	G	C	G
Gly1_CCC	C	C	C	-	G	C	C	G	A	T	G	T	A	G	T	T	C	A	A	T	-	-	G	G	C	-	-	A	G	A	A	C	A	T	C	A	G	C	T	T	C	C	C	A	A	G	C	T	G
Gly2_TCC	T	C	C	-	G	C	G	G	G	C	G	T	A	G	C	T	C	A	A	T	-	-	G	G	T	-	-	A	G	A	G	C	C	C	T	A	G	T	C	T	T	C	C	A	A	A	C	T	A
Gly3_GCC	G	C	C	-	G	C	G	G	A	T	G	T	A	G	C	G	C	A	G	T	T	-	G	G	T	-	-	A	G	C	G	C	A	T	C	A	C	C	T	T	G	C	C	A	A	G	G	T	G
His_GTG	G	T	G	G	G	T	G	A	G	T	G	T	A	G	T	T	C	A	G	T	T	-	G	G	T	-	-	A	G	A	G	C	A	C	C	A	G	G	T	T	G	T	G	A	T	C	C	T	G
Ile1_GAT	G	A	T	-	G	G	G	C	C	T	A	T	A	G	C	T	C	A	G	G	C	-	G	G	T	T	-	A	G	A	G	C	G	C	T	T	C	G	C	T	G	A	T	A	A	C	G	A	A
Leu1_CAG	C	A	G	-	G	G	G	C	G	A	G	T	G	G	C	G	G	A	A	T	-	-	G	G	C	A	-	G	A	C	G	C	G	C	T	G	G	C	T	T	C	A	G	G	T	G	C	C	A
Leu2_GAG	G	A	G	-	G	T	C	C	G	A	G	T	G	G	C	G	G	A	A	T	-	-	G	G	C	A	-	G	A	C	G	C	G	C	T	A	G	C	T	T	G	A	G	G	T	G	C	T	A
Leu3_TAG	T	A	G	-	G	C	G	G	G	C	G	T	G	A	T	G	A	A	A	T	T	-	G	G	C	A	-	A	A	C	A	T	G	C	C	G	G	T	T	T	T	A	G	G	T	G	C	C	G
Leu4_TAA	T	A	A	-	G	C	C	C	C	C	A	T	A	G	C	C	C	A	A	T	T	-	G	G	C	A	-	G	A	G	G	C	A	G	C	G	G	A	C	T	T	A	A	A	A	T	C	C	G
Leu5_CAA	C	A	A	-	G	C	C	C	T	C	G	T	A	T	C	C	C	A	A	C	T	-	G	G	C	A	-	G	A	G	G	A	A	A	C	G	G	A	C	T	C	A	A	A	A	C	C	C	G
Lys1_TTT	T	T	T	-	G	C	C	C	C	T	A	T	A	G	C	T	C	A	G	T	T	-	G	G	T	-	-	A	G	A	G	C	T	A	C	G	G	A	C	T	T	T	T	A	A	T	C	C	G
Lys2_CTT	C	T	T	-	G	C	G	C	C	G	T	T	A	G	C	T	C	A	G	T	T	-	G	G	T	-	-	A	G	A	G	C	A	G	C	T	G	A	C	T	C	T	T	A	A	T	C	A	G
Phe_GAA	G	A	A	-	G	G	C	C	A	G	G	T	A	G	C	T	C	A	G	T	C	-	G	G	T	A	-	T	G	A	G	C	G	T	C	C	G	C	C	T	G	A	A	A	A	G	C	G	G
Pro1_CGG	C	G	G	-	C	G	G	G	G	T	G	T	G	G	C	G	C	A	G	C	T	T	G	G	T	-	-	A	G	C	G	C	G	C	T	T	C	G	T	T	C	G	G	G	A	C	G	A	A
Pro2_GGG	G	G	G	-	C	G	G	G	C	T	G	T	G	G	C	G	C	A	G	T	T	T	G	G	T	-	-	A	G	C	G	C	A	C	T	T	G	A	C	T	G	G	G	G	G	T	C	A	A
Pro3_TGG	T	G	G	-	C	G	G	G	G	T	G	T	A	G	C	G	C	A	G	C	T	T	G	G	T	-	-	A	G	C	G	C	A	T	C	C	G	C	T	T	T	G	G	G	A	G	C	G	G
Ser1_TGA	T	G	A	-	G	G	T	G	G	C	G	T	G	G	C	A	G	A	G	C	-	-	G	G	C	C	T	A	A	T	G	C	A	C	T	C	G	C	C	T	T	G	A	A	A	G	C	G	A
Ser2_CGA	C	G	A	-	G	G	T	G	G	C	G	T	G	T	C	C	G	A	G	C	-	-	G	G	C	C	T	A	A	G	G	A	G	C	A	C	G	C	C	T	C	G	A	A	A	G	C	G	T
Ser3_GCT	G	C	T	-	G	G	A	G	G	C	G	T	G	C	C	A	G	A	G	C	-	-	G	G	C	C	G	A	A	T	G	G	G	G	C	T	C	A	C	T	G	C	T	A	A	T	G	A	G
Ser5_GGA	G	G	A	-	G	G	A	G	G	A	T	T	C	G	C	C	T	A	G	T	-	-	G	G	C	C	T	A	T	G	G	C	G	C	T	C	G	C	C	T	G	G	A	A	C	G	C	G	G
Thr1_GGT	G	G	T	-	G	C	C	C	C	C	T	T	A	G	C	T	C	A	G	T	C	-	G	G	C	-	-	A	G	A	G	C	G	T	T	T	C	C	A	T	G	G	T	A	A	G	G	A	A
Thr2_CGT	C	G	T	-	G	C	C	G	C	C	T	T	A	G	C	T	C	A	G	T	C	-	G	G	T	-	-	A	G	A	G	C	G	A	T	T	C	A	C	T	C	G	T	A	A	T	G	A	A
Thr4_TGT	T	G	T	-	G	C	C	T	C	C	T	T	A	G	C	T	C	A	G	T	-	-	G	G	T	-	-	A	G	A	G	C	A	C	T	C	G	C	C	T	T	G	T	A	A	G	C	G	A
Trp_CCA	C	C	A	-	A	G	G	G	G	C	G	T	A	G	C	T	C	A	A	C	T	-	G	G	C	-	-	A	G	A	G	C	A	G	C	G	G	T	C	T	C	C	A	A	A	A	C	C	G
Tyr_GTA	G	T	A	-	G	G	C	A	G	G	T	T	G	C	C	C	G	A	G	C	-	-	G	G	C	C	A	A	T	G	G	G	A	G	C	G	G	A	C	T	G	T	A	A	A	T	C	C	G
Val1_TAC	T	A	C	-	G	G	G	C	G	C	G	T	A	G	C	T	C	A	G	C	-	-	G	G	T	-	-	A	G	A	G	C	T	C	T	G	G	T	T	T	T	A	C	A	C	A	C	C	A
Val2_GAC	G	A	C	-	G	C	G	C	G	A	T	T	A	G	C	T	C	A	G	C	-	-	G	G	G	-	-	A	G	A	G	C	G	C	T	T	C	C	C	T	G	A	C	A	C	G	G	A	A
Val3_CAC	C	A	C	-	G	G	T	C	C	C	G	T	G	G	C	T	C	A	G	T	-	-	G	G	G	-	-	A	G	A	G	C	G	T	C	C	G	C	T	T	C	A	C	A	C	G	C	G	G
[truncated: 50 more columns]

## Sheet: unind-nodrug-T1T2T3
-	0.000131251	0	0	0	0	0	0	0	0	0	0	0	0	0	0	0	0	-	0	0	0	-	-	0	0	0	0	0	0	0	0	0.000131251	0	0.000262502	0	0	0	0	0	0	0	0	0	0	0	0	0	0	-
-	0	0	0	0	0	0	0	0	0	0	0	0	0	0	0	5.22985e-05	0	-	5.22985e-05	0	0	-	-	0	0	0	0	0	0	0	0	0	0	5.22985e-05	0	0	0	0	5.22985e-05	5.22985e-05	0	5.22985e-05	5.22985e-05	0	5.22985e-05	0	0.000209194	0	-
-	0	0	0	0	0	0	0	0	0	0	0	0	0	0	0	0	6.23092e-05	-	6.23092e-05	0	0	-	-	6.23092e-05	0	0	0	0	0	0	0	0	0	0	0	0	0	0	0	0	0	6.23092e-05	0	0	0	0	0	0	-
-	0	0	0	0	0	0	0	0	0	0	0	0	0	0	0	0	-	-	0	0	0	0	-	0	0	0	0	0	0	0	0	0	0	0	0	0	3.16356e-05	3.16356e-05	0	0	0	0	0	3.16356e-05	0	0	0	0	-
-	0	0	0	0	0	0	0	0	0	0	0	0.000135062	0	0	0.000135062	0	-	-	0	0	0	0	-	0	0	0.000135062	0	0	0	0.000135062	0	0	0	0	0	0	0	0	0	0	0	0.000135062	0	0	0	0.000270124	0	0.000135062	-
-	0	0	0	0	0	0	0.000282805	0	0	0	0	0	0	0	0	0	0	-	0	0	0	0	-	0	0	0	0	0	0.000282805	0	0	0	0	0	0	0	0	0	0	0	0	0	0	0	0	0	0	0	-
-	0	0	0	0	0	0	0	0	0	0	0	0.000732332	0	0	0	0	-	-	0	0	0	0	-	0	0	0	0	0	0	0	0	0	0	0	0	0	0	0	0	0.000366166	0	0	0	0	0	0	0	0	-
-	0	0	0	0	0	0	0	0	0	0	0	0	0	0	0	0	0	-	0	0	0	-	-	0	0	6.95314e-05	0	0	0.000278125	0	0	0	0	0	0	0	0	0	0	0	0	0	0	0	0	0.000139063	0	6.95314e-05	-
-	0	0	0	0	0	0	0	0	0	4.0591e-05	0	0	0	0	0	0	0	-	0	0	0	0	-	0	4.0591e-05	0	4.0591e-05	0	0	4.0591e-05	0	0	0	0	0	0	0	0	0	4.0591e-05	0	0.00759052	4.0591e-05	8.1182e-05	0	0	4.0591e-05	4.0591e-05	-
-	0	0	0	0.000385431	0	0	0	0	0	0	0	0	0	0.000192715	0	0.000385431	-	-	0	0	0	-	-	0	0	0.000192715	0	0	0	0	0.000192715	0	0	0	0	0	0	0	0	0	0	0	0	0.000192715	0	0	0	0	-
-	0	0	0	0	0	0	0	0	0	0	0	0	0	0	0	0	0	-	0	0.000109337	0.000109337	0	-	0	0	0.000109337	0	0.000109337	0	0	0	0	0	0	0	0	0	0	0	0	0	0	0	0	0	0	0	0.000109337	-
-	0	0	0.000157431	0	0	0.000472292	0	0	0	0	0	0	0	0	0	0	0	-	0	0	0	0	-	0	0	0	0	0	0	0	0	0	0	0	0	0	0	0	0	0	0	0	0	0	0	0	0	0	-
-	0	0	0	0	0	2.22573e-05	0	0	0	0	0	2.22573e-05	0.000267088	0	0	0	0	0	2.22573e-05	0	0	-	-	0	0	0	0	2.22573e-05	0	0	0	0	0	0	0	0	0	0	0	0	0	0	0	2.22573e-05	0	2.22573e-05	8.90294e-05	0.000111287	-
-	0	0	0.000215564	0	0.000215564	0.000215564	0	0	0	0	0	0	0	0	0.000215564	0	0	-	0	0	0	-	-	0	0	0	0	0	0	0	0	0	0	0	0	0	0	0	0	0	0	0	0	0	0	0	0	0	-
-	7.19321e-05	0	0	0	0	0	0	0	0	0	0	7.19321e-05	0	0	0	0	0	-	0	0	0	-	-	0	0	7.19321e-05	0.000143864	0	0	0	7.19321e-05	7.19321e-05	0	0	0	0	0	0	0	0	0	0	0	0	0	0	0	0	-
-	0	0	0	0	0	0	0	0	0	0	0	0	0	0.000100241	0	0	0	-	0	0	0	0	0.000100241	0.000100241	0	0	0	0	0	0	0	0	0	0	0	0	0	0	0	0.000100241	0	0	0	0	0	0	0.000200481	0.000801925	-
-	0.000176445	0	0	0	0	0	0	0	0	0	0	0	0	0	0	0	-	-	0	0	0	0	0	8.82223e-05	0	0	0	0	0	0	0	0	0	0	0	0	0	0	8.82223e-05	0	0	0.000617556	0	8.82223e-05	0	8.82223e-05	8.82223e-05	0.000441112	-
-	0	0	0	0	0	0	0	0	0	0	0	0	0	0	0	0	-	-	0	0	0	-	-	0	0	0	0	0	0	0	5.58847e-05	0	0	0	0	0	0	0	5.58847e-05	5.58847e-05	5.58847e-05	0	0	0	0	0	0	0	-
-	0	0	0	0	0	0	0	0	0	0	0	0	0	0	0	0	-	-	0.000379795	0	0	-	-	0	0	0	0	0	0	0	0	0	0	0	0	0	0	0	0	0	0	0	0	0	0	0	0	0	-
-	0	2.65027e-05	0	0	0	0	0	0	0	0	0	0	0	0	2.65027e-05	0	0	-	0	0	0	-	-	0	0	0	2.65027e-05	0	0	0	0	0	0	0	0	0	0	0	0	2.65027e-05	0	2.65027e-05	0	2.65027e-05	0	0	2.65027e-05	2.65027e-05	-
0	0	7.47552e-05	0	0	0	0	0	0	0	0	0	0	0	0	0	0	0	-	0	0	0	-	-	0	0	0	0	0	0	0	0	0	0	0	0	0	0	0	0	0	0	0	0	0	0	0	0.000224266	7.47552e-05	-
-	0	0	0	0	0	0	0	0	0	6.86625e-05	0	0	0	0	6.86625e-05	0	0	-	0	0	0	0	-	6.86625e-05	0	0	0	0	0	0	0	0	0	0	0	0	0	0	0	0	0	0	0	0.000137325	0	6.86625e-05	0	0	-
-	0	0	0	0	0	8.6103e-05	0	8.6103e-05	0	0	0	0	0	0	0	0	-	-	0	0	0	0	-	0	0	0	0	0	0	0	0	0	0	0	0	0	0	0	0.000172206	0	0	0	0	8.6103e-05	0	0	0.000172206	0.000258309	0
-	0	0	0	0	0.000123701	0	0	0	0	0	0	0	0	0	0	0	-	-	0.000123701	0	0	0	-	0	0	0	0	0	0	0	0.000123701	0	0	0	0	0	0	0	0	0	0	0.000123701	0	0	0	0	0	0	0
-	0	0.000575043	0	0	0	0	0	0	0	0	0	0.000575043	0	0	0	0	0.000575043	-	0.000575043	0.000575043	0	0	-	0	0	0	0	0	0	0	0	0	0	0	0	0	0	0.000575043	0	0	0.000575043	0	0	0	0.000575043	0	0.000575043	0.000575043	0
-	0	0	0	0	0	0.000394011	0	0	0	0	0	0	0	0	0	0.000394011	0.000788022	-	0.000788022	0	0	0	-	0	0.000394011	0	0	0	0	0	0	0	0	0	0	0	0	0	0	0	0	0	0	0	0	0	0	0	-
-	0	0	0	0	0	0	0	0	0	0	0	0	0	0	0	0	0	-	0.00047259	0	0	0	-	0.000118147	0	0	0	0	0	0	0	0	0	0	0	0	0	0	0	0	0	0	0	0	0.000118147	0	0	0	-
-	0	0	0	0	0	0	0	0	0	0	0	0	0	0	0	0	0	-	0.000225073	0	0	-	-	0	0	0	0	0	0	0	0	0	0	0	0	0	0	0	0	0	0	0.000112537	0	0	0.000112537	0	0	0	-
-	0	0	0	0	0	0	0	0	0	0	0	0	0	0	0	0	0	-	0	0	0	-	-	0	0	0	6.17703e-05	0	0	0	0	0	0	0	0	0	0	0	0	0	0	0	0	0	0	6.17703e-05	0.000123541	6.17703e-05	-
-	0	0	0	0	0	0	0	0	0	0	0	0	0	0	0	0	0	-	0	0	0	0	-	0	0	0	0	0	0	0	0	0	0	0	0	0	0	0.000205318	0	0	0	0	0	0	0	0	0	0.00143722	-
-	0	0	0	0	7.36431e-05	3.68216e-05	0	0	0	0	0	0	0	0	0	0	0	0	0	3.68216e-05	0	-	-	0	0	0	0	0	0	0	0	0	0	0	3.68216e-05	0	0	0	0	3.68216e-05	0	0	0	0	0	0	0	3.68216e-05	-
-	0	0	0.000174095	0	0	0	0	0	0	5.80316e-05	0	0	0	0	0	0	0	5.80316e-05	0	0	0	-	-	0	0	5.80316e-05	0	0	0	0	0	0	0	0	0	0	0	0	0	0	0	0	0	0	5.80316e-05	0	5.80316e-05	0.000522284	-
-	0	0	0	0	0	0	0	0	0	0	0	0	0	0	0	0	0	0	0	0	0	-	-	0	0	0	0	0	0	0	0	0	0.000185117	0	0	0	0.000185117	0	0.0011107	0	0	0	0	0	0	0	0.000185117	0	-
-	0	0	0	0	0	0.00146413	0	0	0	0	0	0	0.000488043	0	0	0	-	-	0	0	0	0	0	0	0	0	0	0	0	0	0	0	0	0	0	0	0	0	0	0	0	0	0.000488043	0	0	0	0.000488043	0	0
-	0.000330251	0.000330251	0	0.000660502	0	0	0	0	0	0	0	0	0.000330251	0	0	0	-	-	0	0	0	0.000990753	0	0.000330251	0.000330251	0.000660502	0	0	0	0	0	0	0	0.000330251	0	0	0	0	0	0	0	0	0	0	0	0	0	0	0
-	0	0	0	0	0	0	0	0	0	0	0	0	0	0	0	0	-	-	0	0	0	0	0	0	0	0.000330142	0	0	0	0.000330142	0.000330142	0	0	0	0	0	0.000330142	0	0	0	0	0.000660284	0	0	0	0	0	0	0
-	0	0	0	0	0	0	0	0	0	0	0	0	0	0	0	0	-	-	0	0	0	0	0	0.000328084	0	0.000328084	0	0	0	0	0	0	0	0	0	0	0	0	0	0	0	0	0	0	0.000328084	0	0	0	0
-	0	0	0	0	0	0	0	0	0	0	0	0	6.35647e-05	0	6.35647e-05	0	0	-	0	0	0	-	-	0	0	0	0	0	0	0	0	0	0	0	0	0	0	0	0	0	0	0	6.35647e-05	0	0	0	6.35647e-05	0	-
-	0	0	0	0	0	0	0	0	0	0	0	0	0	0	0	0	0	-	0.000460688	0	0	-	-	0	0	0	0	0	0	0	0	0	0	0.000153563	0	0	0	0	0	0	0	0	0	0	0	0	0	0.000153563	-
-	0	0	0	0	0	0	0	0	0	0	0	0	0	0	0	0	-	-	0	0	0	-	-	0	0	0	0	0	0	0	0	0	0.000220507	0	0	0	0.000220507	0.000220507	0	0	0	0	0	0	0.000220507	0	0	0	-
-	0	0	0	0	0	0	0	0	0	0	0	0	0	0	0	0	0	-	0	0	0	-	-	0	0	0	0	0	0	0	0	0	0	0	0	0	0	0	0.0001178	0	0	0	0	0	0	0	0	0.000235599	-
-	0	0	0	0	0.000160077	0	0	0	0	0	0	0	0	0	0	0	-	-	0	0	0	0	5.33589e-05	0	5.33589e-05	0	5.33589e-05	0	0	0	0	0	0	0.000106718	0	0	0	0	0	0	0	0	0	0	0	0	0	0	5.33589e-05
-	0	0	0	0	0	0	0	0	0	0	0	0	0	0	0	0	-	-	0	0	0	-	-	0	0	0	0	0	0	0	0	0	0	0	0	0	0	0	0	0	0	0	0	0	0	0	0	0.00357339	-
-	0	0	0	0	0	0	0	0	0	0	0	0	0	0	0	0	-	-	7.93273e-05	0	7.93273e-05	-	-	0	0	0	0	0	0	0	0	0	0	0	7.93273e-05	0	0	0	0	0	0	0	0	0	7.93273e-05	0	0	0	-
-	0	0	0	0	0	0	0	0	0	0	0	0	0	7.48503e-05	0	0	-	-	0	0	0	-	-	0	7.48503e-05	0	0	0	0	0	0	0	0	0	0	0	7.48503e-05	0	0	0	0	0	0	0	0	0	0	0.000149701	-
[truncated: 47 more columns]

## Sheet: unind-nodrug-T1T2T3-r2
-	0	0	6.46204e-05	0	0	0	0	0	0.000129241	0.000193861	0	0	0	0	0	6.46204e-05	6.46204e-05	-	0	6.46204e-05	0	-	-	0	0	6.46204e-05	0	6.46204e-05	0	6.46204e-05	6.46204e-05	0	6.46204e-05	0	0	0	6.46204e-05	6.46204e-05	6.46204e-05	6.46204e-05	0.000129241	0.00142165	6.46204e-05	0	0	0	6.46204e-05	0	-
-	0	0	0	0	2.48843e-05	0	0	2.48843e-05	4.97686e-05	4.97686e-05	0	0	2.48843e-05	0	0	0	2.48843e-05	-	2.48843e-05	2.48843e-05	2.48843e-05	-	-	0	0	2.48843e-05	0	2.48843e-05	4.97686e-05	2.48843e-05	0.000323496	2.48843e-05	2.48843e-05	4.97686e-05	2.48843e-05	0	4.97686e-05	0	0	4.97686e-05	9.95372e-05	2.48843e-05	2.48843e-05	2.48843e-05	9.95372e-05	0	0	4.97686e-05	-
-	0	0	0	3.30568e-05	0	0	0	0	0	0	3.30568e-05	0	0	0	0	0	0	-	6.61135e-05	0	0	-	-	0.000198341	6.61135e-05	0	0	0	0	3.30568e-05	3.30568e-05	0	6.61135e-05	0	0	3.30568e-05	0	6.61135e-05	6.61135e-05	6.61135e-05	0	3.30568e-05	6.61135e-05	6.61135e-05	6.61135e-05	6.61135e-05	3.30568e-05	6.61135e-05	-
-	2.69052e-05	0	0	1.34526e-05	0	0	0	0	1.34526e-05	0	1.34526e-05	0	1.34526e-05	0	0	0	-	-	0	0	0	0	-	2.69052e-05	0	1.34526e-05	2.69052e-05	0	2.69052e-05	2.69052e-05	0	0	1.34526e-05	1.34526e-05	0	0	0	1.34526e-05	1.34526e-05	0	1.34526e-05	0	0	1.34526e-05	0	0	2.69052e-05	1.34526e-05	-
-	0	0	0	0	0	0	0	0	0	0	0.000132917	0.000797501	0	0	6.64584e-05	0	-	-	0	0	0	0	-	0.000199375	0	0	0	0.000132917	0	0.000265834	0.000132917	0	6.64584e-05	0.000199375	6.64584e-05	0	6.64584e-05	0.000199375	0.000132917	6.64584e-05	0	6.64584e-05	0	0	6.64584e-05	0	0	6.64584e-05	-
-	0.000375094	0	0	0	0	0	0	0	0	0	0	0	0	0	0	0	0	-	0	0	0	0	-	0	0.000187547	0	0.000187547	0	0	0.000187547	0.000187547	0.000375094	0	0	0	0	0	0	0	0	0	0	0	0	0	0	0	0.000375094	-
-	0	0	0	0	0	0	0	0	0	0	0.000117398	0.00211317	0.000234797	0	0	0	-	-	0	0	0	0.000117398	-	0.000117398	0.000117398	0.000117398	0	0.000117398	0	0.000352195	0.000352195	0.000117398	0.000117398	0	0	0	0.000469594	0.000352195	0	0.000704391	0	0.000234797	0.000234797	0	0.000117398	0.000117398	0.000117398	0.000234797	-
-	0	0	0	0	0	0	0	0	0	0	0	0	0	0	0	0	0	-	0	0	0	-	-	0	0	2.21283e-05	0	0.000199155	0.000929389	2.21283e-05	0	0	0	0	0	4.42566e-05	2.21283e-05	2.21283e-05	0	2.21283e-05	0	2.21283e-05	6.63849e-05	8.85132e-05	4.42566e-05	4.42566e-05	2.21283e-05	2.21283e-05	-
-	0	0	0	0	0	0	6.76133e-05	0	0	0	2.25378e-05	0	2.25378e-05	0	0	0	0	-	4.50755e-05	0	2.25378e-05	0	-	4.50755e-05	2.25378e-05	0.000112689	2.25378e-05	0	2.25378e-05	0	0	0	0	0	0	2.25378e-05	0	0	0	0	2.25378e-05	0.000766284	0	0	6.76133e-05	2.25378e-05	4.50755e-05	6.76133e-05	-
-	0.000764409	0.000152882	0.000305764	0	0.000152882	0	0.000305764	0.000152882	0	0	0	0.000152882	0	0.000152882	0	0.000152882	-	-	0.000611527	0	0	-	-	0.000152882	0.000305764	0.000611527	0.000305764	0	0.000152882	0.000152882	0	0	0.000152882	0.000152882	0.000152882	0	0	0.000152882	0	0.000152882	0.000305764	0.000305764	0	0.000917291	0.000152882	0	0	0.000152882	-
-	0.000104789	0	0	0	0	0	0	0	5.23944e-05	0	0	5.23944e-05	0.000209578	0	0	0	0	-	0	0	0	5.23944e-05	-	5.23944e-05	0	0	0	0.000157183	0	0	0	0	0	0	0	0	5.23944e-05	0	0	0	0	0	0	0	0	0	0.000104789	0.000157183	-
-	0.000596481	9.94135e-05	9.94135e-05	0	0	0.00328064	0	0	0	0	0	0	0	0	0.000198827	0	0	-	0	0	0	0	-	0.00029824	0	0	9.94135e-05	0	0	0	0	0.000198827	0	0	0	0	9.94135e-05	0	0	9.94135e-05	0	0	0.00029824	9.94135e-05	0.00169003	9.94135e-05	0.000596481	0	-
-	2.85735e-05	0	2.85735e-05	0	1.42867e-05	0.000100007	0	2.85735e-05	0	4.28602e-05	1.42867e-05	1.42867e-05	4.28602e-05	0	1.42867e-05	0	0	1.42867e-05	0.000457176	1.42867e-05	1.42867e-05	-	-	1.42867e-05	1.42867e-05	0	0	5.71469e-05	4.28602e-05	0	1.42867e-05	0	0	0	0	0	4.28602e-05	2.85735e-05	1.42867e-05	2.85735e-05	1.42867e-05	2.85735e-05	0	0	1.42867e-05	1.42867e-05	8.57204e-05	8.57204e-05	-
-	0	0	0.000121862	0.000121862	0	0.000121862	0	0	0	0.000121862	0	0.000243724	0.000121862	0.000121862	0	0	0.000121862	-	0.000121862	0	0	-	-	0	0	0.000121862	0	0	0.000121862	0	0	0.000121862	0	0.000121862	0	0	0	0.000121862	0.000974896	0	0	0	0.000121862	0	0	0	0.000121862	0	-
-	3.12032e-05	0	6.24064e-05	0	0	0	0	0	0	0	0	6.24064e-05	0	3.12032e-05	9.36096e-05	0	3.12032e-05	-	0	0	0	-	-	3.12032e-05	3.12032e-05	3.12032e-05	6.24064e-05	6.24064e-05	0	0	0	0	0	0	0	0	0	3.12032e-05	0	0	3.12032e-05	3.12032e-05	3.12032e-05	0	0	0	9.36096e-05	3.12032e-05	-
-	0	5.11587e-05	0	0	5.11587e-05	5.11587e-05	0	0	0	0	0	0	0	0	0	0	0	-	0	0	0	0	5.11587e-05	0.000153476	5.11587e-05	0.000102317	0	0.000102317	5.11587e-05	0	0	0.000153476	0	5.11587e-05	0	0.000153476	0	0	0	0	0	0.00040927	0	0	0	0	0	0.000153476	-
-	0.000471112	4.28284e-05	0	0	0	4.28284e-05	8.56568e-05	4.28284e-05	4.28284e-05	0	0	0.000214142	0	8.56568e-05	0	0	-	-	4.28284e-05	0	0	0	4.28284e-05	8.56568e-05	4.28284e-05	4.28284e-05	8.56568e-05	0	0.000128485	0	8.56568e-05	8.56568e-05	8.56568e-05	0.000128485	0	0.000128485	0.000171314	0	4.28284e-05	0	8.56568e-05	0.000856568	4.28284e-05	0.000128485	0	4.28284e-05	0	4.28284e-05	-
-	0	0	3.53644e-05	0	0	0	0	3.53644e-05	0	0	0	0	3.53644e-05	0	0	0	-	-	3.53644e-05	0	0	-	-	0	7.07289e-05	0	0	3.53644e-05	0	7.07289e-05	7.07289e-05	7.07289e-05	3.53644e-05	0	0	0	0	0	0	0	3.53644e-05	0	7.07289e-05	0.000106093	0	3.53644e-05	0	0	-
-	0	0	0	0	0	0	0.000225175	0	0	0	0.00135105	0	0	0	0	0	-	-	0.000225175	0.00360279	0	-	-	0.000225175	0	0	0.000225175	0	0	0	0	0	0	0.000225175	0	0	0	0.000450349	0	0	0.000225175	0.000225175	0	0.000225175	0	0	0.000675524	0.000450349	-
-	7.84899e-05	1.96225e-05	0	0	0	0	1.96225e-05	0	0	0	1.96225e-05	1.96225e-05	1.96225e-05	0	0	0	1.96225e-05	-	1.96225e-05	3.92449e-05	0	-	-	0	0	0	1.96225e-05	1.96225e-05	0	3.92449e-05	3.92449e-05	0	0	3.92449e-05	0	3.92449e-05	0	5.88674e-05	1.96225e-05	1.96225e-05	0	3.92449e-05	3.92449e-05	3.92449e-05	5.88674e-05	0	3.92449e-05	0.00015698	-
6.13102e-05	0	0	0	0	0	3.06551e-05	3.06551e-05	0	0	0	0	0	3.06551e-05	3.06551e-05	3.06551e-05	0	0	-	0	0	0	-	-	3.06551e-05	0	3.06551e-05	3.06551e-05	0	0	3.06551e-05	3.06551e-05	6.13102e-05	3.06551e-05	0	0	6.13102e-05	3.06551e-05	0	3.06551e-05	3.06551e-05	0	9.19653e-05	0	6.13102e-05	3.06551e-05	9.19653e-05	6.13102e-05	0	-
-	0	2.59929e-05	0	0	0	0	0	0	2.59929e-05	0	5.19859e-05	0	0	0	0.000207943	0	0	-	0	2.59929e-05	0	0	-	0	2.59929e-05	0	0	0	0	2.59929e-05	0	0	0	0	0	0	0	0	5.19859e-05	2.59929e-05	0	2.59929e-05	2.59929e-05	5.19859e-05	0	0.000285922	7.79788e-05	0.000181951	-
-	0	0	0	0	0	8.26549e-05	0	4.13274e-05	4.13274e-05	0	4.13274e-05	4.13274e-05	0	0	0	8.26549e-05	-	-	4.13274e-05	0	4.13274e-05	0	-	8.26549e-05	0	0	0	0	4.13274e-05	0	0	8.26549e-05	0	0	0	0	4.13274e-05	0	0.000123982	0	0	0	8.26549e-05	0	4.13274e-05	0	0	0	0
-	5.20129e-05	0	0	0	5.20129e-05	0.000156039	0.000104026	0	0	0	5.20129e-05	5.20129e-05	0	0	0	0	-	-	0.000104026	0	0.000104026	5.20129e-05	-	0	0	0	0	0	0	5.20129e-05	0	5.20129e-05	0.000104026	0	0	0.000104026	0	5.20129e-05	0	0	5.20129e-05	0.000104026	0	5.20129e-05	0	5.20129e-05	5.20129e-05	5.20129e-05	0
-	0	0.000478469	0.000478469	0.000239234	0.000239234	0	0.000239234	0.000239234	0.000239234	0.000239234	0	0.000239234	0	0	0.000239234	0.000239234	0.000478469	-	0.000478469	0.000239234	0	0.000239234	-	0	0	0.000239234	0	0	0.000239234	0	0	0	0	0.000478469	0	0.000478469	0.000239234	0.000239234	0.00119617	0	0	0	0	0.000478469	0.00143541	0	0	0	0.000478469
-	0	0	0	0	0	0	0.000233046	0	0	0	0.000233046	0	0	0	0	0	0.000466092	-	0.000932184	0.000233046	0	0.000233046	-	0	0.000233046	0	0	0	0	0.000233046	0	0.000233046	0	0	0.000233046	0	0	0	0	0.000233046	0	0	0	0	0.000233046	0	0.000466092	0	-
-	0	0	5.39433e-05	0	0	5.39433e-05	0	0	0	5.39433e-05	5.39433e-05	0	0	0.000107887	0	5.39433e-05	0.000107887	-	0.000215773	0.000107887	0	0.00016183	-	5.39433e-05	5.39433e-05	0	0	0	0	0	5.39433e-05	0	0	0	0	0	0	0.000107887	0	0	0	0.000107887	5.39433e-05	0	0	0	5.39433e-05	0	-
-	0	0	7.70713e-05	7.70713e-05	0	0	0	0	0	0	0.000154143	0	0	7.70713e-05	7.70713e-05	7.70713e-05	7.70713e-05	-	0.000539499	7.70713e-05	0	-	-	0	0	0	0	0	7.70713e-05	7.70713e-05	0.000154143	0.000154143	0	7.70713e-05	7.70713e-05	0	7.70713e-05	7.70713e-05	0	0	0	0	0	7.70713e-05	0.000231214	0	0.000231214	7.70713e-05	-
-	0	0	0	0	0	0	0	0	0	0	0	0	0	0	0	0	0.00020617	-	0	0	0	-	-	0	0	0	0	0	0	5.15424e-05	0	0	0	0	2.57712e-05	5.15424e-05	0	0	0	0	0	2.57712e-05	0	2.57712e-05	0.000154627	0.000103085	5.15424e-05	0.000128856	-
-	0	0	4.75964e-05	0	4.75964e-05	4.75964e-05	0	0	0	0	9.51928e-05	4.75964e-05	9.51928e-05	4.75964e-05	0.000142789	9.51928e-05	4.75964e-05	-	0	4.75964e-05	0	0	-	4.75964e-05	0	9.51928e-05	0	0	0	4.75964e-05	0	0	0.000142789	0.000237982	0	4.75964e-05	9.51928e-05	9.51928e-05	4.75964e-05	0	0	0	0	4.75964e-05	0	0	0.000380771	0.00456925	-
-	0	0	0	1.68172e-05	8.40859e-05	0	1.68172e-05	0	0	1.68172e-05	3.36344e-05	0	0	0	0	1.68172e-05	0	1.68172e-05	0	8.40859e-05	0	-	-	0	1.68172e-05	1.68172e-05	0	0	0	5.04515e-05	1.68172e-05	6.72687e-05	0.000403612	1.68172e-05	0	1.68172e-05	5.04515e-05	8.40859e-05	1.68172e-05	1.68172e-05	0	5.04515e-05	1.68172e-05	1.68172e-05	0	1.68172e-05	3.36344e-05	1.68172e-05	-
-	0	0	4.45315e-05	0	0	0	0.000111329	0	0	0	0	0	0	0	0	2.22658e-05	0	0	0	2.22658e-05	0	-	-	0	0	0	0	2.22658e-05	0	0	0	0	0	0	2.22658e-05	0	6.67973e-05	0	2.22658e-05	0	0	0	0	6.67973e-05	2.22658e-05	4.45315e-05	4.45315e-05	0.00015586	-
-	6.49182e-05	0	0	6.49182e-05	0	6.49182e-05	6.49182e-05	6.49182e-05	0	0	0	0	0	0	0	0	0	0	0	0.000194755	0	-	-	0	0	0	6.49182e-05	6.49182e-05	6.49182e-05	6.49182e-05	0	0	0	0	0	0	6.49182e-05	0	0.000259673	0	6.49182e-05	6.49182e-05	0	0.00116853	0	0	0	0.000129836	-
-	0.000285022	0	0	0	0.000142511	0.000285022	0	0	0.000142511	0	0	0.00313524	0	0	0	0	-	-	0	0	0	0	0	0.000142511	0	0.000142511	0.000142511	0	0	0.000142511	0	0.000285022	0.000142511	0	0	0	0.000285022	0	0	0	0	0	0	0	0.000142511	0.000142511	0.000285022	0	0
-	0	0.000318336	0	0.000742784	0	0	0	0	0	0	0	0.00191002	0.000106112	0.000106112	0	0	-	-	0	0	0	0.00169779	0	0	0.000106112	0.00053056	0.000106112	0.000106112	0.000106112	0	0	0.000106112	0.000212224	0.000212224	0.000106112	0	0	0.000106112	0	0	0.000106112	0	0	0.000106112	0.000106112	0.000318336	0.000318336	0.000212224	0.000106112
-	0	0	0	0.000339232	5.65387e-05	0	5.65387e-05	0	0	0	0.000113077	0.00118731	0	5.65387e-05	0	0	-	-	0	5.65387e-05	0	0	0.000113077	0.000339232	5.65387e-05	5.65387e-05	5.65387e-05	0	0	0	0	0	0	0.000339232	0	0	0	0	0	0	5.65387e-05	0.00045231	0	0.000113077	0.000395771	0	0.000113077	0	0
-	0	0	0	0.000252228	8.4076e-05	0	0	0	0	0	0	0	0	8.4076e-05	8.4076e-05	0	-	-	0	8.4076e-05	0	0	8.4076e-05	0	0	0.00117706	8.4076e-05	0.000252228	0	0	0	0	8.4076e-05	0.000252228	0	0	0.000252228	0.000168152	0	0	0	8.4076e-05	0	0.000168152	0.000672608	8.4076e-05	0	0.000252228	0
-	0	0	0	0	0	0	0	3.88818e-05	0.000349936	3.88818e-05	0.000388818	0	0	0	3.88818e-05	0	7.77635e-05	-	0	0	0	-	-	0	0	0	0.000116645	0	0	0	0	0	0	7.77635e-05	3.88818e-05	0.000116645	0	3.88818e-05	0	0	3.88818e-05	0	3.88818e-05	0	3.88818e-05	0	0	7.77635e-05	-
-	0	0	7.40028e-05	0	0	0	0	0	7.40028e-05	7.40028e-05	0	0	0	0	0	0	0	-	0.000370014	0	7.40028e-05	-	-	7.40028e-05	0	0	0	0.000222008	0	0	0	7.40028e-05	7.40028e-05	7.40028e-05	0	0	0	7.40028e-05	0	7.40028e-05	0	7.40028e-05	7.40028e-05	0.000222008	0	0	0	0	-
-	0	0	0	0	0	0	0	0	0	0.000250042	0	0	0	0	0	0	-	-	0	0	0	-	-	8.33472e-05	8.33472e-05	0.000166694	0	0	0	0	0	0.000166694	0.000250042	0.000166694	0.000166694	0	0.000166694	8.33472e-05	0	0	0	0.000166694	0	0.000583431	8.33472e-05	8.33472e-05	0.000166694	0	-
-	0	5.70744e-05	0	0	0	0	0	0	0	0	0.000171223	0	0	0	0	0	0	-	0.000114149	0	0	-	-	0	5.70744e-05	5.70744e-05	5.70744e-05	5.70744e-05	0.000114149	0	0	5.70744e-05	0	0	0	0	0	0.000171223	0.000114149	0	0	5.70744e-05	0	0	0	5.70744e-05	0.000114149	0.000228297	-
-	2.47463e-05	0	0	0	0	4.94927e-05	0	0	0	0	2.47463e-05	0.000470181	2.47463e-05	4.94927e-05	4.94927e-05	2.47463e-05	-	-	0	0	0	2.47463e-05	2.47463e-05	0	4.94927e-05	2.47463e-05	7.4239e-05	0	4.94927e-05	4.94927e-05	0	0	2.47463e-05	0	4.94927e-05	7.4239e-05	0	2.47463e-05	0	2.47463e-05	0	0	0	2.47463e-05	0	0	0	0	0
-	0	0	0	0	0	0	0	0	0	0.000715512	0	0	0	0	0.000143102	0	-	-	0.000143102	0	0.000143102	-	-	0.000143102	0	0	0	0	0.000143102	0.000143102	0	0	0	0.000429307	0.000143102	0	0.000143102	0	0.000143102	0.000286205	0	0	0.000143102	0	0.000429307	0.000286205	0.000143102	0.0114482	-
-	0	0	0	3.29196e-05	0	0	0	0	0	0	6.58393e-05	3.29196e-05	0	0	3.29196e-05	3.29196e-05	-	-	0	0	0	-	-	3.29196e-05	0	0	0	0	0	3.29196e-05	0	0	0	0	3.29196e-05	0	6.58393e-05	0	0	6.58393e-05	3.29196e-05	0.000131679	3.29196e-05	0	6.58393e-05	3.29196e-05	0	0	-
-	0	4.5635e-05	0	0	4.5635e-05	0	0	0	9.127e-05	4.5635e-05	0	0	0	0.00018254	0	0	-	-	4.5635e-05	0	0	-	-	4.5635e-05	0	0	4.5635e-05	0.000136905	4.5635e-05	0	0	0	0	4.5635e-05	0	0	4.5635e-05	0	0	9.127e-05	0	4.5635e-05	0	9.127e-05	4.5635e-05	4.5635e-05	4.5635e-05	9.127e-05	-
[truncated: 47 more columns]

## Sheet: unind-nodrug-T1T2T3-r3
-	0	0	0	0	0	0	0	0	0	0	0	0	0	0	0	0	0	-	0	0	0	-	-	0	0	0	0	0	0	0	0.000350877	0	0	0	0	0	0	0	0	0	0	0.00140351	0	0.000350877	0.000350877	0	0	0	-
-	0	0	0	0	0	0	0	0	0	0	0	0	0	0	0	0	0.000161264	-	0.000161264	0	0	-	-	0	0	0	0.000161264	0.000161264	0	0	0.000645057	0	0	0	0	0	0	0	0	0	0	0	0.000322529	0.000161264	0	0	0	0	-
-	0.00018205	0	0.00018205	0	0	0	0	0	0	0	0	0	0	0	0	0	0	-	0	0	0	-	-	0.00018205	0	0	0	0	0	0	0	0	0	0	0	0.00018205	0	0	0	0	0	0	0	0	0	0	0	0	-
-	0	0	0	0	0	0	0	0	0	0	0	0	0	0	0	0	-	-	0	0	0	0	-	0	0	0	0	0	0	0	0	0	0	0	0	0	0	0	0	0	0	0	0	0	0	0	0	0	-
-	0	0	0	0	0	0	0	0	0	0	0	0.000771903	0	0	0	0	-	-	0	0	0	0	-	0	0	0	0	0	0	0	0	0	0	0.000385951	0	0	0	0	0.00270166	0.000385951	0	0	0.000771903	0	0.000385951	0	0	0	-
-	0.000862813	0	0	0	0	0	0	0	0	0	0	0	0.000862813	0	0	0	0	-	0	0	0	0	-	0	0	0	0	0	0	0	0	0	0	0	0	0	0	0	0	0	0.000862813	0	0	0	0	0	0	0	-
-	0	0	0	0	0	0	0	0	0	0	0	0.00142857	0	0	0	0	-	-	0	0	0	0	-	0	0	0	0	0.000714286	0	0	0	0	0	0	0	0	0	0.000714286	0	0.00142857	0	0	0.000714286	0	0	0	0	0	-
-	0	0	0	0	0	0	0	0	0	0	0	0	0	0	0	0	0	-	0	0	0	-	-	0	0	0	0	0.000161499	0.00129199	0	0	0	0	0	0	0	0	0.000161499	0	0	0	0	0	0	0	0	0	0.000161499	-
-	0	0	0	0	0	0	0.000322633	0	0	0	0	0	0	0	0	0	0	-	0	0	0	0	-	0.000161316	0	0	0	0	0.000161316	0	0	0	0	0	0	0	0	0	0	0	0	0.000483949	0	0	0	0	0	0	-
-	0	0	0	0	0	0	0	0	0	0	0	0	0.000706215	0.000706215	0	0	-	-	0	0	0	-	-	0	0	0	0	0	0	0	0	0.000706215	0	0	0	0	0	0	0	0	0	0	0	0	0	0	0	0	-
-	0	0	0	0	0	0	0	0	0.000261917	0	0	0	0	0	0	0	0	-	0	0.000261917	0	0	-	0	0	0	0	0	0	0	0	0	0	0	0.000261917	0	0	0	0	0	0	0	0	0	0	0	0	0	-
-	0	0	0	0	0	0.00209314	0	0	0	0	0	0	0.000523286	0	0	0	0	-	0	0	0	0	-	0	0	0	0	0	0	0	0	0	0	0	0	0	0	0	0	0	0	0	0	0	0	0	0	0	-
-	0	0	0	0	0	8.39208e-05	0	0	8.39208e-05	0	0	0	8.39208e-05	0	0	0	0	0	0.000335683	0	0	-	-	0	0	0	0	0	0	0	0	0	0	0	0	0	0	0	0	0	0	0	0	0	0	0	0	0	-
-	0	0	0	0	0	0	0	0	0	0	0	0	0	0	0	0	0.000728332	-	0	0.000728332	0	-	-	0	0	0	0	0	0	0	0	0	0	0	0	0	0	0	0.00364166	0	0	0	0	0	0	0	0	0	-
-	0	0	0	0	0	0	0	0	0	0	0	0	0	0	0	0	0	-	0	0	0	-	-	0	0	0	0	0	0	0	0.000184843	0	0	0	0	0	0	0	0	0	0	0	0	0	0	0	0	0	-
-	0	0	0	0	0	0	0	0	0	0	0	0	0	0.000251826	0	0.000251826	0	-	0	0	0	0	0	0	0	0	0	0	0	0	0	0	0	0.000251826	0	0.000251826	0	0	0	0	0	0	0.000251826	0	0	0	0	0	-
-	0.000215378	0	0	0	0	0	0	0	0	0	0	0.000646134	0	0	0	0	-	-	0	0	0	0	0	0	0	0	0	0	0	0.000215378	0	0	0	0.000215378	0	0.000215378	0.000215378	0	0	0	0	0	0	0.000215378	0	0	0	0	-
-	0	0	0	0	0	0	0	0	0	0	0	0	0	0	0	0	-	-	0	0	0	-	-	0	0	0	0	0	0	0	0	0	0.000142491	0	0	0	0	0	0.000142491	0.000142491	0	0	0	0	0.000142491	0	0	0	-
-	0	0	0	0	0	0.000780031	0	0	0	0	0	0	0	0	0	0	-	-	0	0	0	-	-	0	0	0	0	0	0	0	0	0.000780031	0	0	0	0	0	0	0	0	0	0	0.000780031	0.000780031	0	0	0.000780031	0	-
-	0	0	0	0	0	0	0	0	0	0	0	0	0	0	0	0	8.62218e-05	-	0	0	0	-	-	0	0	0	0	0	0	0	0	0	0	0	8.62218e-05	0	0	0	0.000172444	0	8.62218e-05	0	0	0	0	0	0	0	-
0	0	0	0	0	0	0.000207426	0	0	0	0	0	0	0	0	0	0	0	-	0	0	0	-	-	0	0	0	0	0	0	0	0	0	0	0	0	0	0	0	0	0	0	0	0	0	0	0.000207426	0	0	-
-	0	0	0	0	0	0	0	0	0	0	0	0	0	0	0	0	0	-	0	0	0	0	-	0	0	0	0	0	0.000186012	0	0	0	0	0	0	0	0	0	0	0	0	0	0	0	0	0.000186012	0	0.000186012	-
-	0	0	0	0	0	0	0	0	0	0	0	0	0	0	0	0	-	-	0	0	0.000833565	0	-	0	0	0.000277855	0	0	0	0.000277855	0	0	0	0	0	0.000277855	0.000277855	0	0	0	0	0	0	0.000277855	0	0	0	0	0
-	0	0	0	0	0	0	0	0.000420698	0	0	0	0	0	0	0	0	-	-	0	0	0.000420698	0	-	0	0	0	0	0	0	0	0	0	0	0	0	0	0	0	0	0	0	0	0	0	0	0	0	0	0
-	0	0	0	0.00156495	0	0	0	0	0	0	0	0	0	0	0	0.00156495	0	-	0	0	0	0	-	0	0	0	0	0	0	0	0	0	0	0	0	0	0.00156495	0	0.00156495	0	0	0	0.00312989	0	0.00625978	0.00156495	0	0	0
-	0	0	0	0	0	0	0	0	0	0	0	0	0	0	0	0	0	-	0	0	0	0	-	0	0	0	0	0	0	0	0	0	0	0	0	0	0	0	0	0	0	0	0	0	0	0	0	0	-
-	0	0	0	0	0.000243309	0	0	0	0	0	0	0	0	0	0.000243309	0	0	-	0	0	0	0	-	0	0	0	0	0	0	0	0	0	0	0	0	0	0	0	0	0	0	0	0.000243309	0	0	0	0	0	-
-	0	0	0	0	0	0	0	0	0	0	0	0	0	0	0	0	0	-	0	0.000278552	0	-	-	0	0	0	0	0	0	0	0	0	0	0	0	0	0	0	0	0	0	0	0	0	0	0	0	0	-
-	0	0.000127421	0	0	0	0	0	0	0	0	0	0	0	0	0	0	0	-	0	0	0	-	-	0	0	0	0	0.000127421	0	0	0	0	0	0	0	0	0	0	0	0	0.000127421	0	0	0	0.000127421	0	0.000254842	0.000254842	-
-	0.000282247	0	0	0	0	0	0	0	0	0	0.000282247	0	0	0	0	0	0	-	0.000282247	0	0	0	-	0	0	0	0	0	0	0	0	0	0	0	0	0	0	0	0	0	0	0	0	0	0	0	0	0.00282247	-
-	0	0	0	0	0	0	0	0	0	0	0	0	0	0	0	0.000120424	0	0	0	0	0	-	-	0	0.000120424	0	0	0	0	0	0	0	0.000481696	0	0	0	0	0	0	0	0	0	0	0	0	0	0	0	-
-	0	0	0.000155618	0	0	0	0	0	0	0	0	0	0	0	0	0	0	0	0	0	0	-	-	0	0	0	0	0	0	0	0	0	0	0	0	0	0	0	0	0	0	0	0	0	0	0	0.000155618	0	-
-	0	0	0	0	0	0	0	0.000853606	0	0	0	0	0	0	0	0	0	0	0	0	0	-	-	0	0	0	0	0	0	0	0	0	0	0	0	0	0	0	0.000426803	0	0	0	0	0.00128041	0	0	0	0	-
-	0.000893655	0	0	0	0	0	0.000893655	0	0	0	0	0.000893655	0	0	0	0	-	-	0	0	0	0	0	0	0	0	0	0	0	0	0	0	0.000893655	0	0	0	0	0	0	0	0	0	0.000893655	0	0	0	0	0	0
-	0	0	0	0	0	0	0	0	0	0	0	0.00135227	0	0	0	0	-	-	0	0	0	0	0	0	0	0	0	0.000676133	0	0	0	0	0	0	0	0	0	0	0	0	0	0	0.000676133	0	0	0	0	0	0
-	0	0	0	0.00090009	0	0	0	0	0	0	0	0.00180018	0	0	0.000450045	0	-	-	0	0	0.000450045	0	0	0	0	0	0	0	0	0	0	0	0	0.000450045	0	0	0	0	0	0	0	0.00135014	0	0	0	0	0	0	0
-	0	0	0	0	0	0	0	0	0	0	0	0	0	0	0	0	-	-	0	0	0	0	0	0	0	0.000701262	0	0	0	0	0	0	0	0	0	0	0.000701262	0	0	0	0	0	0	0	0.000701262	0	0	0	0
-	0	0	0	0	0	0	0	0	0.000912686	0	0.000304229	0	0.000304229	0	0	0	0	-	0	0	0	-	-	0	0	0	0	0	0	0	0	0	0	0	0	0.000304229	0	0	0	0	0	0	0	0	0.000304229	0.000304229	0	0	-
-	0	0	0	0	0	0	0	0	0	0	0	0	0.00039185	0	0	0	0.00039185	-	0	0	0	-	-	0.00039185	0	0	0	0	0	0	0	0	0	0	0	0.00039185	0	0	0	0	0	0	0	0	0	0	0	0	-
-	0	0	0	0	0	0	0	0	0	0	0	0	0	0	0	0	-	-	0	0	0	-	-	0	0	0	0	0	0	0	0	0	0.00124224	0.000621118	0	0	0	0	0	0	0	0	0	0	0	0	0	0	-
-	0	0	0	0	0	0	0	0	0	0	0.000343407	0	0	0	0	0	0	-	0	0	0.000343407	-	-	0	0	0	0	0	0	0	0	0.000343407	0	0	0	0	0	0	0	0	0	0	0	0	0	0	0	0	-
-	0	0.000119947	0	0	0	0	0	0	0.000119947	0	0	0.000359842	0	0	0	0	-	-	0	0	0	0	0	0	0	0	0.000239894	0	0	0	0	0	0	0	0	0	0	0.000119947	0	0	0	0	0	0	0	0	0	0	0
-	0	0	0	0	0	0	0	0	0	0	0	0	0	0	0	0	-	-	0	0	0	-	-	0	0	0	0	0	0	0	0	0	0	0	0	0	0	0	0	0	0	0	0	0	0	0	0	0.00625559	-
-	0	0	0	0	0	0	0	0	0	0	0.00026738	0	0	0	0	0	-	-	0	0	0	-	-	0	0	0	0	0	0	0	0	0	0	0	0	0	0	0	0	0	0	0.00026738	0	0	0.00026738	0	0.00026738	0.00026738	-
-	0.000523697	0	0	0	0	0	0	0	0.000261849	0	0	0	0	0.000261849	0.000523697	0	-	-	0	0	0	-	-	0	0	0	0	0	0	0	0	0	0	0	0	0	0.000261849	0	0	0.000261849	0	0	0	0	0	0	0	0	-
[truncated: 47 more columns]

## Sheet: ind-nodrug-T1T2T3
-	0	0	0	0	0	0	0	0	0	0	0	0	0	0	0	0	0	-	0	0	0	-	-	0	0	0	0	0	0	0	0	0	0	0	0	0	0	0	0	0	0	0.00039968	0	0	0	0	0.000799361	0	-
-	0	0	0	0	0	0	0	0	0	0	0	0	0	0	0	0	0.000183621	-	0	0	0	-	-	0	0	0	0	0	0	0	0	0	0	0	0	0	0	0	0	0	0	0	0	0	0	0	0	0	-
-	0	0	0	0	0	0	0	0	0	0	0	0	0	0	0	0	0	-	0	0.000208464	0	-	-	0	0	0	0	0	0	0	0	0	0	0	0	0	0	0	0	0	0	0	0	0	0	0	0	0	-
-	0	0	0	0	0	0	0	0	0	0	0	0	0	0	0	0	-	-	0	0	0	0	-	0	0	0	0	0	0	0	0	0	0	0	0	0	0	0	0	0	0	0	0	0	0	0	0	0	-
-	0	0	0	0	0	0	0	0	0.000465549	0.000465549	0	0	0	0	0	0	-	-	0	0	0	0	-	0	0	0	0	0	0	0	0	0	0	0	0	0	0	0	0.000465549	0	0	0	0	0	0	0	0	0	-
-	0	0	0	0	0	0	0.00179372	0	0	0	0	0	0	0	0	0	0	-	0	0	0	0	-	0	0.000896861	0	0	0	0	0	0	0	0	0	0	0	0	0	0	0	0	0	0	0	0	0	0	0	-
-	0	0	0	0	0	0	0	0	0	0	0	0.0022805	0.00114025	0	0	0	-	-	0	0	0	0	-	0	0	0	0	0	0	0	0	0	0	0	0	0	0	0	0	0	0	0	0	0	0	0	0	0	-
-	0	0	0	0	0	0	0	0	0	0	0	0	0	0	0	0	0	-	0	0	0	-	-	0	0	0	0	0	0.000428725	0.000214362	0	0	0	0	0	0	0	0	0	0	0	0	0	0	0	0	0	0	-
-	0	0	0	0	0	0	0	0	0	0	0	0	0	0	0	0	0.000146671	-	0	0	0	0	-	0	0.000146671	0	0.000146671	0	0	0	0	0	0	0	0	0	0	0	0	0	0	0.00982693	0	0	0.000146671	0	0	0	-
-	0	0	0	0	0	0	0.00052356	0	0	0	0	0	0	0	0	0	-	-	0	0	0	-	-	0	0	0.00052356	0	0	0	0	0	0	0	0	0	0	0	0	0	0	0	0	0	0	0	0	0	0	-
-	0	0	0	0	0	0	0	0	0	0	0	0	0	0	0	0	0	-	0	0	0	0	-	0	0	0	0	0	0	0	0	0	0	0	0	0	0	0	0	0	0	0	0	0	0	0	0	0	-
-	0	0	0	0	0	0	0	0	0	0	0	0	0	0	0	0	0	-	0	0	0	0	-	0.000592768	0	0	0	0	0	0	0	0	0	0	0	0	0	0	0	0	0	0	0	0	0	0	0	0	-
-	0	0	0	0	0	0	0	0	0	0	0	0	0.000377529	0	0	0	0	0	7.55059e-05	0	0	-	-	0	0	0	0	0	0	0	0	0	0	0	0	0	7.55059e-05	0	0	0	0	0	0	0	0	0	0	7.55059e-05	-
-	0	0	0	0	0	0	0	0	0	0	0	0	0	0	0	0	0	-	0	0	0	-	-	0	0	0	0	0	0	0	0	0	0	0	0	0	0	0	0	0.000894454	0	0	0	0	0	0	0	0	-
-	0	0	0	0	0	0	0	0	0	0	0	0	0	0	0	0	0	-	0	0	0	-	-	0	0	0	0	0	0	0	0	0	0	0	0	0.00021901	0	0	0	0	0	0	0	0	0	0	0	0	-
-	0	0	0	0	0	0	0	0	0	0	0	0	0	0	0	0	0	-	0	0	0	0	0	0.000360881	0	0	0	0	0	0	0	0	0	0	0	0	0	0	0	0	0	0	0	0	0	0	0.000360881	0.000721761	-
-	0.000285878	0	0	0	0	0	0	0	0	0	0	0	0	0	0	0	-	-	0	0	0	0	0	0	0	0.000285878	0	0	0	0	0	0	0	0	0	0	0	0	0	0	0	0.00142939	0	0.000285878	0	0	0	0.000285878	-
-	0	0	0	0	0	0	0	0	0	0	0	0	0	0.000187652	0	0	-	-	0	0	0	-	-	0	0	0	0	0	0	0	0	0	0	0	0	0	0	0	0	0	0	0	0	0.000187652	0	0	0.000187652	0	-
-	0	0	0	0	0	0	0	0	0	0	0	0	0	0	0	0	-	-	0	0	0	-	-	0	0	0	0	0	0	0.00188324	0.00188324	0	0	0	0	0	0	0	0	0	0	0	0	0	0	0	0	0	-
-	0	0	0	0	0	0	0	0	0	0	0	0	0	0	0	0	0	-	0	0	0	-	-	0	0	0	0	0	0	0	0	0	0	9.03424e-05	0	9.03424e-05	0	0	0	0	0	0	0	0	0	0	9.03424e-05	0	-
0	0	0	0	0	0	0	0	0	0	0	0	0	0	0	0	0	0	-	0	0	0	-	-	0	0	0	0	0	0	0	0	0	0	0	0	0	0	0.000187056	0	0	0	0	0	0	0	0	0	0	-
-	0	0	0	0	0	0	0	0	0	0	0	0	0	0	0	0	0	-	0	0	0	0	-	0	0	0	0	0	0	0	0	0	0	0	0	0	0	0	0	0	0	0	0	0	0	0.000628536	0	0	-
-	0	0	0	0	0	0	0	0	0	0	0	0	0	0	0	0	-	-	0	0	0	0	-	0	0	0	0.00031736	0	0	0	0	0	0	0	0	0	0	0	0.00031736	0	0	0	0	0	0	0	0	0.000634719	0
-	0	0	0	0	0	0	0	0	0	0	0	0	0	0	0	0	-	-	0	0	0	0	-	0	0	0	0	0	0	0	0	0	0	0	0	0	0	0	0	0	0	0	0	0	0	0	0	0	0
-	0	0	0	0	0	0.00153139	0	0	0	0	0	0	0	0	0	0	0.00153139	-	0	0	0	0	-	0	0	0	0	0	0	0	0	0	0	0	0	0	0	0	0	0	0	0	0	0	0	0	0	0	-
-	0	0	0	0.000344709	0	0	0	0	0	0	0	0	0	0	0	0	0	-	0	0	0	0	-	0	0	0	0	0	0	0	0	0	0	0	0	0	0	0	0	0	0	0	0	0	0	0	0	0	-
-	0	0	0	0	0	0	0	0	0	0	0	0	0	0	0	0	0	-	0.000920528	0	0	-	-	0	0	0	0	0	0	0	0	0	0	0	0	0	0	0	0	0	0	0	0	0	0	0	0	0	-
-	0	0	0	0	0	0	0	0	0	0	0	0	0	0	0	0	0	-	0	0	0	-	-	0	0	0	0	0	0	0	0	0	0	0	0	0	0	0	0.000196967	0	0	0	0	0	0	0.000196967	0.000196967	0	-
-	0	0	0	0	0	0	0	0	0	0	0	0	0	0.00029824	0	0	0	-	0	0	0	0	-	0	0	0	0	0	0.00029824	0	0	0	0	0	0	0.00029824	0	0	0	0	0	0	0	0	0.00029824	0	0.00029824	0.0014912	-
-	0	0	0	0	0.000171703	0	0.000171703	0	0	0	0	0	0	0	0	0	0	0	0	0	0	-	-	0	0.000171703	0	0	0	0	0	0	0	0	0	0	0	0	0.000171703	0	0	0	0	0.000171703	0	0	0	0.000171703	0	-
-	0	0	0	0	0	0	0	0	0	0	0	0	0	0	0	0	0	0	0	0	0	-	-	0	0	0	0	0	0	0	0	0	0	0	0	0	0	0	0	0	0	0	0	0	0	0	0	0.000322373	-
-	0	0	0	0	0	0	0	0	0	0	0	0	0	0	0	0	0	0	0	0	0	-	-	0.00105932	0	0	0	0	0	0	0	0	0	0	0	0	0.00105932	0.00105932	0	0	0	0	0	0	0	0	0	0	-
-	0	0	0	0	0	0	0	0	0	0	0	0	0	0	0	0	-	-	0	0	0	0	0	0	0	0	0	0	0	0	0	0	0	0	0	0	0	0	0	0	0	0	0	0	0	0	0	0	0
-	0	0	0	0	0	0	0	0	0	0	0	0	0.000901713	0	0	0	-	-	0	0	0	0.00180343	0	0	0	0	0	0	0	0	0	0	0	0	0	0	0	0	0	0	0	0	0	0	0	0	0	0	0
-	0	0	0	0	0	0	0	0	0	0	0	0	0	0	0	0	-	-	0	0	0	0	0	0	0	0	0	0	0	0	0	0	0	0.000905797	0	0	0	0	0.000905797	0	0	0	0	0	0	0	0	0	0
-	0	0	0	0	0	0	0	0	0	0	0	0	0	0	0	0	-	-	0	0	0	0	0	0	0	0	0	0	0	0	0	0	0	0	0.00113636	0	0	0	0	0	0	0	0	0.00113636	0	0	0	0	0
-	0	0	0	0	0	0	0	0	0	0	0	0	0	0	0	0	0	-	0	0	0	-	-	0	0	0	0	0	0	0	0	0	0	0	0	0.00028177	0	0	0	0	0	0	0	0	0	0	0	0	-
-	0	0	0	0	0	0	0	0	0	0	0	0	0.000606428	0	0	0	0	-	0.000606428	0	0	-	-	0	0	0	0	0	0	0	0	0	0	0	0	0	0	0	0	0	0	0	0	0	0	0	0	0	-
-	0	0	0	0	0	0	0	0	0	0	0	0	0	0	0	0	-	-	0	0	0	-	-	0	0	0	0	0	0	0	0	0	0	0	0	0	0	0	0	0	0	0	0	0.000772798	0	0	0	0	-
-	0	0	0	0	0	0	0	0	0	0	0	0	0	0	0	0	0	-	0	0	0	-	-	0	0	0	0	0	0	0	0	0	0	0	0	0	0	0	0	0	0	0	0	0	0	0	0	0.00128329	-
-	0	0	0	0	0	0	0	0	0	0	0	0	0	0	0	0	-	-	0	0	0	0	0	0	0	0	0.000152323	0	0	0	0	0	0	0	0	0	0	0	0	0	0	0	0	0	0	0	0	0	0
-	0.000947867	0	0	0	0	0	0	0	0	0	0	0	0	0	0	0	-	-	0	0	0	-	-	0	0	0	0	0	0	0	0	0	0	0	0	0	0	0	0	0	0	0	0	0	0	0	0	0.0028436	-
-	0	0	0	0	0	0	0	0	0	0	0	0	0	0	0	0	-	-	0	0	0	-	-	0	0	0	0	0	0	0	0	0	0	0	0	0	0	0	0	0	0	0	0	0	0	0	0	0	-
-	0	0	0	0	0	0	0	0	0	0	0	0	0	0	0	0	-	-	0	0	0	-	-	0	0	0	0	0	0	0	0	0	0	0	0	0	0	0	0	0	0	0	0	0	0	0	0	0.000315159	-
[truncated: 47 more columns]

## Sheet: ind-nodrug-T1T2T3-r2
-	4.84097e-05	0	0	4.84097e-05	0	0	0	0	0.000242049	0	0	0	4.84097e-05	0	0	0	4.84097e-05	-	0	0	0	-	-	0	0	0	4.84097e-05	0	9.68195e-05	0	4.84097e-05	0	0.000145229	0	0	4.84097e-05	0	0	0	4.84097e-05	0.000145229	0.00217844	4.84097e-05	0	4.84097e-05	4.84097e-05	0	4.84097e-05	-
-	0	0	0	0	2.30872e-05	2.30872e-05	0	2.30872e-05	4.61744e-05	2.30872e-05	0	0	0	2.30872e-05	2.30872e-05	0	2.30872e-05	-	0	4.61744e-05	0	-	-	0	0	4.61744e-05	2.30872e-05	2.30872e-05	0	2.30872e-05	0.000300134	0.000461744	2.30872e-05	9.23489e-05	9.23489e-05	0	0	0	4.61744e-05	4.61744e-05	2.30872e-05	9.23489e-05	9.23489e-05	0	6.92617e-05	4.61744e-05	4.61744e-05	6.92617e-05	-
-	0	0	3.23646e-05	0	0	0	0	0	3.23646e-05	0	0	0	0	0	0	3.23646e-05	0.000161823	-	0	3.23646e-05	6.47291e-05	-	-	0.000129458	3.23646e-05	3.23646e-05	3.23646e-05	0	6.47291e-05	6.47291e-05	0.000129458	0	6.47291e-05	0	0	3.23646e-05	0	0	0	3.23646e-05	3.23646e-05	0	3.23646e-05	3.23646e-05	0	3.23646e-05	6.47291e-05	0	-
-	2.89084e-05	1.44542e-05	2.89084e-05	0	0	1.44542e-05	0	0	0	0	1.44542e-05	1.44542e-05	0	0	0	0	-	-	0	0	0	0	-	0	2.89084e-05	0	0	1.44542e-05	1.44542e-05	1.44542e-05	2.89084e-05	0	1.44542e-05	1.44542e-05	2.89084e-05	1.44542e-05	0	2.89084e-05	1.44542e-05	1.44542e-05	0	0	0	0	0	1.44542e-05	0	1.44542e-05	-
-	8.76539e-05	0	4.3827e-05	0	0	0	0	0	0	0	0.000131481	0.00140246	0	8.76539e-05	0	0	-	-	0	0	0	4.3827e-05	-	4.3827e-05	0	0	4.3827e-05	8.76539e-05	4.3827e-05	0.000175308	8.76539e-05	0	4.3827e-05	8.76539e-05	0	4.3827e-05	4.3827e-05	0	8.76539e-05	4.3827e-05	4.3827e-05	0	0	4.3827e-05	8.76539e-05	0	4.3827e-05	4.3827e-05	-
-	0.000189897	0	0	0	0	0	0	0	0	0	0	0	0	0	0	0	0.000189897	-	0	0	0	0	-	0.000189897	0.000189897	0	0.00113938	0	0.000379795	0	0.000189897	0	0	0.000189897	0	0	0	0.000379795	0	0	0	0	0	0	0	0	0.000189897	0.000189897	-
-	0.000130047	0	0	0	0	0	0	0	0	0	6.50237e-05	0.000975356	0	6.50237e-05	0	0	-	-	0	0	0	0	-	0	6.50237e-05	0.000195071	0	0	6.50237e-05	0	0	6.50237e-05	6.50237e-05	0	0	0	0	0.000195071	6.50237e-05	0.000845309	0.000130047	0.000130047	0.000195071	6.50237e-05	6.50237e-05	0	0	0	-
-	4.2673e-05	0	0	0	0	2.13365e-05	0	0	0	4.2673e-05	0.000149356	0	0	0	2.13365e-05	0	0	-	0	0	6.40096e-05	-	-	0	2.13365e-05	0	2.13365e-05	0.000149356	0.00113084	4.2673e-05	2.13365e-05	2.13365e-05	4.2673e-05	2.13365e-05	0	2.13365e-05	2.13365e-05	0	8.53461e-05	0	0	4.2673e-05	0	4.2673e-05	2.13365e-05	0	2.13365e-05	0.000106683	-
-	0	0	0	2.06292e-05	0	0	2.06292e-05	2.06292e-05	0	0	0	0	4.12584e-05	0	0	4.12584e-05	0	-	4.12584e-05	0	4.12584e-05	4.12584e-05	-	0.000185663	0	0.000123775	0.000123775	0	4.12584e-05	2.06292e-05	2.06292e-05	0	2.06292e-05	6.18876e-05	6.18876e-05	2.06292e-05	0	4.12584e-05	4.12584e-05	0	0	0.000804538	4.12584e-05	0	0.000123775	4.12584e-05	8.25168e-05	2.06292e-05	-
-	0.000387868	7.75735e-05	0.000155147	7.75735e-05	7.75735e-05	0.000155147	7.75735e-05	0	0	7.75735e-05	0	0	7.75735e-05	0	7.75735e-05	0.000387868	-	-	0.000155147	7.75735e-05	7.75735e-05	-	-	0	7.75735e-05	7.75735e-05	0.000155147	0.000155147	0.000387868	0	0	0	0.000155147	0	7.75735e-05	0	7.75735e-05	7.75735e-05	0.000155147	0.000232721	0.000310294	0.000155147	0.000155147	0.000387868	7.75735e-05	0.000232721	0.000155147	0	-
-	4.82905e-05	0	0	4.82905e-05	0	0	0	0	0	4.82905e-05	0	9.6581e-05	4.82905e-05	0	4.82905e-05	0	0	-	0	0	0	9.6581e-05	-	4.82905e-05	0	0.000144872	4.82905e-05	0	0	0	0	4.82905e-05	4.82905e-05	0	0	4.82905e-05	0	4.82905e-05	0	4.82905e-05	0	0	0	0	0	0.000144872	9.6581e-05	0.000241453	-
-	0.000424052	0.000169621	0	8.48104e-05	8.48104e-05	0.00720889	0	0	0	8.48104e-05	0	0	0	0.000169621	8.48104e-05	0	8.48104e-05	-	0	0	8.48104e-05	0	-	0.000339242	0.000169621	0	8.48104e-05	8.48104e-05	0	8.48104e-05	0	0	0	0	8.48104e-05	0	8.48104e-05	0	8.48104e-05	0	0	0	0	8.48104e-05	0.000678484	8.48104e-05	0.00118735	0.000169621	-
-	2.34731e-05	1.56487e-05	1.56487e-05	1.56487e-05	7.04192e-05	8.60679e-05	7.82436e-06	0	6.25949e-05	5.47705e-05	7.82436e-06	0	2.34731e-05	0	1.56487e-05	0	7.82436e-06	7.82436e-06	0.000250379	7.82436e-06	0	-	-	0	7.82436e-06	0	2.34731e-05	3.12974e-05	5.47705e-05	0	7.82436e-06	0	0	0	7.82436e-06	0	2.34731e-05	1.56487e-05	1.56487e-05	0	0	0	0	0	7.82436e-06	1.56487e-05	0.000187785	0.000133014	-
-	0.000113559	0	0.000113559	0.000113559	0	0.000227118	0	0	0	0.000340677	0	0	0	0	0.000340677	0	0.000227118	-	0	0.000113559	0.000113559	-	-	0.000113559	0	0.000454236	0	0.000113559	0.000113559	0.000340677	0.000227118	0.000227118	0	0	0	0	0	0.000340677	0.00272541	0	0	0	0.000113559	0	0	0	0.000227118	0	-
-	0	3.29142e-05	0	3.29142e-05	3.29142e-05	3.29142e-05	0	6.58285e-05	6.58285e-05	3.29142e-05	6.58285e-05	0	6.58285e-05	3.29142e-05	0	0	3.29142e-05	-	3.29142e-05	0	0	-	-	0	3.29142e-05	0	0.000329142	0	3.29142e-05	6.58285e-05	3.29142e-05	0	0	6.58285e-05	0	0	3.29142e-05	0	9.87427e-05	0	3.29142e-05	3.29142e-05	3.29142e-05	0	0	3.29142e-05	6.58285e-05	0	-
-	3.38467e-05	0	6.76933e-05	0	3.38467e-05	0	0	0	0	3.38467e-05	6.76933e-05	0	0	6.76933e-05	0	3.38467e-05	0	-	0	0	0	6.76933e-05	3.38467e-05	0.000372313	6.76933e-05	6.76933e-05	3.38467e-05	3.38467e-05	0	3.38467e-05	3.38467e-05	0.00010154	3.38467e-05	6.76933e-05	0.00010154	3.38467e-05	6.76933e-05	0	0.000135387	3.38467e-05	3.38467e-05	6.76933e-05	3.38467e-05	0	3.38467e-05	6.76933e-05	0.00010154	0.00176003	-
-	0.000294598	0	2.67816e-05	2.67816e-05	2.67816e-05	0.000107127	0	2.67816e-05	0.000133908	0	0	0.000187472	2.67816e-05	5.35633e-05	5.35633e-05	0	-	-	0	5.35633e-05	0	5.35633e-05	0	0.000187472	0.000133908	0	2.67816e-05	2.67816e-05	8.03449e-05	0	2.67816e-05	5.35633e-05	2.67816e-05	5.35633e-05	8.03449e-05	5.35633e-05	2.67816e-05	8.03449e-05	2.67816e-05	2.67816e-05	0	0.000374943	0	0.00032138	0.000133908	8.03449e-05	0.00016069	0.000107127	-
-	1.78872e-05	0	0	0	0	0	1.78872e-05	0	0	0	0	0	0	1.78872e-05	0	0	-	-	3.57743e-05	0	0	-	-	0	0	0	0	0	1.78872e-05	0	0	8.94358e-05	3.57743e-05	1.78872e-05	0	0	5.36615e-05	1.78872e-05	1.78872e-05	5.36615e-05	0	3.57743e-05	3.57743e-05	1.78872e-05	0	1.78872e-05	0	5.36615e-05	-
-	0	0	0	0	0	0	0	0	0.000120395	0.000120395	0.00024079	0	0.000120395	0	0	0.000120395	-	-	0.000361185	0.00337106	0.000361185	-	-	0.00048158	0	0.000120395	0	0.000120395	0.00024079	0.000120395	0.00024079	0.000120395	0.00024079	0.000120395	0	0	0.000120395	0	0	0.000120395	0.00024079	0.00024079	0.000120395	0.00048158	0.00024079	0.000120395	0.00132434	0.000120395	-
-	0	8.99952e-06	0	0	0	0	8.99952e-06	0	0	0	0	8.99952e-06	0	0	0	0	1.7999e-05	-	0	2.69986e-05	0	-	-	0	0	1.7999e-05	0	0	1.7999e-05	2.69986e-05	8.99952e-06	8.99952e-06	1.7999e-05	8.99952e-06	0	8.99952e-06	0	8.99952e-06	0	2.69986e-05	8.99952e-06	8.99952e-06	2.69986e-05	0	1.7999e-05	0	6.29967e-05	8.99952e-05	-
0	0	0	0	0	0	0	2.77809e-05	0	0	0	0	0	0	2.77809e-05	0	0	5.55617e-05	-	0	2.77809e-05	0	-	-	0	5.55617e-05	2.77809e-05	0	0	0	0	0	0	0	0	2.77809e-05	0	2.77809e-05	2.77809e-05	0	2.77809e-05	2.77809e-05	0	8.33426e-05	0	0	8.33426e-05	2.77809e-05	0.000138904	-
-	0	0	0	2.41441e-05	0	0	0	0	2.41441e-05	4.82882e-05	7.24323e-05	7.24323e-05	4.82882e-05	2.41441e-05	0	0	0	-	0	2.41441e-05	0	0	-	0	2.41441e-05	2.41441e-05	2.41441e-05	2.41441e-05	0	2.41441e-05	0	0	0	0	0	2.41441e-05	0	0	0	7.24323e-05	2.41441e-05	0	0	0	2.41441e-05	0.000193153	7.24323e-05	7.24323e-05	-
-	0	0	0.000273948	4.56579e-05	9.13159e-05	0	0	4.56579e-05	4.56579e-05	0	0	0	4.56579e-05	9.13159e-05	0	9.13159e-05	-	-	4.56579e-05	0	4.56579e-05	4.56579e-05	-	0.000136974	9.13159e-05	0	0	4.56579e-05	0	0	0	0	0	4.56579e-05	9.13159e-05	0	4.56579e-05	0	0.00022829	0.000136974	0	4.56579e-05	4.56579e-05	0	4.56579e-05	9.13159e-05	9.13159e-05	9.13159e-05	0
-	6.40492e-05	0	6.40492e-05	6.40492e-05	0	0	0	6.40492e-05	0.000192148	0	0	0	0	0	0	0.000128098	-	-	0.000192148	0	0.000128098	6.40492e-05	-	0	0	6.40492e-05	0	0.000192148	0	6.40492e-05	0	0	0.000256197	0	0.000192148	0	0.000128098	0	0	0	0	0.000256197	6.40492e-05	0	0.000192148	0.000128098	0	0	6.40492e-05
-	0	0	0.000618238	0.000618238	0.000927357	0	0.000309119	0	0	0	0	0	0	0	0.0015456	0.000309119	0.000927357	-	0.0015456	0	0.000927357	0	-	0.000309119	0	0	0.000309119	0.000309119	0	0.000618238	0	0.000618238	0.000618238	0.000309119	0	0.000618238	0.000618238	0.000309119	0.000927357	0.00123648	0.000618238	0.000618238	0.000927357	0	0.00123648	0.000618238	0.000927357	0.00216383	0
-	0	0	0	0	0	0.000635055	0.00042337	0.00042337	0.000211685	0	0.000211685	0.000211685	0	0	0.00042337	0.000211685	0.00042337	-	0.00105843	0.00042337	0	0	-	0	0.0014818	0	0	0.000211685	0	0.000211685	0	0	0.000211685	0	0	0	0	0	0.000211685	0	0	0	0	0.000211685	0	0.00042337	0.00042337	0	-
-	0	0	0.000112328	5.6164e-05	5.6164e-05	0	0	0	0	5.6164e-05	0	0.000168492	0	5.6164e-05	0.000112328	0	0.000112328	-	0.00146026	0.000112328	0	0.000168492	-	5.6164e-05	0	5.6164e-05	0	0	0	5.6164e-05	5.6164e-05	5.6164e-05	5.6164e-05	5.6164e-05	0.000224656	0	0	5.6164e-05	0	5.6164e-05	0.000112328	0.000168492	0.000168492	5.6164e-05	5.6164e-05	0	0.000168492	5.6164e-05	-
-	0	0	0	0	0	0	0	0	0	0	0.00015003	0	0	0	0	0	0.00020004	-	0.0005001	0	0	-	-	0	0	0	0	5.001e-05	0.00015003	5.001e-05	5.001e-05	0	0	5.001e-05	0	0	0	0	5.001e-05	0	0	0	5.001e-05	0	5.001e-05	0	5.001e-05	0	-
-	3.68766e-05	0	0	0	0	1.84383e-05	0	0	0	1.84383e-05	0	0	0	0	0	0	0.000313451	-	1.84383e-05	0	0	-	-	0	0	0	0	5.53148e-05	1.84383e-05	1.84383e-05	1.84383e-05	0	0	0	1.84383e-05	0	0	1.84383e-05	3.68766e-05	0	1.84383e-05	1.84383e-05	1.84383e-05	3.68766e-05	3.68766e-05	1.84383e-05	0.000129068	3.68766e-05	-
-	0	0	0	3.80778e-05	0	0	0	0	7.61557e-05	0	3.80778e-05	3.80778e-05	0	0	3.80778e-05	7.61557e-05	0	-	0	7.61557e-05	0	0	-	7.61557e-05	0	3.80778e-05	0	0	3.80778e-05	0	0	3.80778e-05	7.61557e-05	3.80778e-05	0	0	3.80778e-05	0.000152311	0	0	3.80778e-05	0	3.80778e-05	0	7.61557e-05	7.61557e-05	0.0003427	0.00658746	-
-	4.29987e-05	8.59975e-05	6.44981e-05	0	6.44981e-05	2.14994e-05	4.29987e-05	0	0	2.14994e-05	2.14994e-05	0	4.29987e-05	8.59975e-05	0	0	0	0.000150496	6.44981e-05	8.59975e-05	4.29987e-05	-	-	2.14994e-05	4.29987e-05	0	4.29987e-05	0	2.14994e-05	6.44981e-05	4.29987e-05	0.000236493	0.000408488	8.59975e-05	0	0	6.44981e-05	8.59975e-05	0	0	2.14994e-05	0.000150496	4.29987e-05	0	6.44981e-05	2.14994e-05	4.29987e-05	6.44981e-05	-
-	0	2.53351e-05	0.00015201	0	0	0	0.00015201	0	2.53351e-05	0	2.53351e-05	0	2.53351e-05	2.53351e-05	0	2.53351e-05	0	0.000126675	2.53351e-05	5.06701e-05	0	-	-	0	0	5.06701e-05	2.53351e-05	7.60052e-05	2.53351e-05	2.53351e-05	7.60052e-05	0	0.000126675	0	0	2.53351e-05	2.53351e-05	7.60052e-05	0	0	0	2.53351e-05	0	0	0	7.60052e-05	0.000354691	0.000582706	-
-	0.000144917	0	0	0	0	0	0.000144917	7.24585e-05	7.24585e-05	7.24585e-05	0.000289834	0	7.24585e-05	0.000144917	7.24585e-05	0	0	7.24585e-05	0	0	0	-	-	0	7.24585e-05	0	0	0	0	0	0	7.24585e-05	0	7.24585e-05	7.24585e-05	0	0.000434751	0.000144917	0.00246359	0	7.24585e-05	0	0.000144917	0.000362293	0	7.24585e-05	7.24585e-05	0	-
-	0.000250501	0	0.000125251	0.000250501	0.000250501	0.000250501	0.000125251	0.000125251	0	0	0.000125251	0.001002	0	0.000125251	0.000125251	0.000125251	-	-	0	0	0	0	0	0.000125251	0.000125251	0	0	0	0.000250501	0	0	0	0	0	0	0	0.000501002	0.000125251	0.000250501	0	0	0	0	0	0	0.000125251	0	0	0.000125251
-	0.00011121	0	0.00033363	0.00077847	0	0.00022242	0.00011121	0	0	0	0	0.00189057	0.00011121	0.00022242	0	0.00022242	-	-	0	0	0.00011121	0.00200178	0.00011121	0	0.00011121	0.00211299	0	0.00011121	0	0	0.00011121	0	0	0	0	0	0.00011121	0	0	0.00011121	0	0.00011121	0.00011121	0.00011121	0	0.00011121	0.00011121	0	0
-	5.95948e-05	0	0	0.000953516	5.95948e-05	0	5.95948e-05	0	0	0	5.95948e-05	0.0011919	5.95948e-05	5.95948e-05	5.95948e-05	0.000178784	-	-	0.00011919	0	0	5.95948e-05	0.000297974	0.000178784	0	0	5.95948e-05	5.95948e-05	5.95948e-05	0.00011919	5.95948e-05	0.00011919	0	0.000297974	5.95948e-05	0	5.95948e-05	0	0	5.95948e-05	5.95948e-05	0.00137068	0.000238379	5.95948e-05	0.000357569	0.000178784	0.000357569	0.000297974	0.000178784
-	0	0.000103488	0.000103488	0.000620925	0	0	0	0	0	0	0	0.000103488	0.000103488	0.000103488	0.000103488	0.000103488	-	-	0	0	0	0	0.000206975	0.000206975	0.000206975	0.00269068	0	0.000724413	0	0.000103488	0	0.000103488	0	0.000103488	0	0.000206975	0.000310463	0	0	0	0	0.000103488	0.000103488	0.000206975	0.00113836	0.000206975	0.000206975	0.000310463	0
-	0	0	0	0	0	0	0	2.6617e-05	0.00026617	2.6617e-05	0.000133085	0.000106468	7.98509e-05	7.98509e-05	0	0	5.3234e-05	-	0	2.6617e-05	0	-	-	2.6617e-05	2.6617e-05	0	2.6617e-05	0	0	0	2.6617e-05	2.6617e-05	5.3234e-05	0	5.3234e-05	0.000159702	2.6617e-05	0	0	7.98509e-05	7.98509e-05	5.3234e-05	2.6617e-05	0	2.6617e-05	0	7.98509e-05	2.6617e-05	-
-	0	0	0.000113404	0	0	0	0	0	0	0	0	0	0	0	5.67022e-05	0	0	-	0.000340213	0.000283511	0	-	-	0.000170107	5.67022e-05	0	0	0	0	0	5.67022e-05	5.67022e-05	5.67022e-05	0	5.67022e-05	0	0	0.000113404	0	0	0	0.000113404	0	5.67022e-05	5.67022e-05	5.67022e-05	5.67022e-05	5.67022e-05	-
-	0	0	0	0	0	0	0	0	0	6.19502e-05	0	0	0	0.0001239	0	6.19502e-05	-	-	0	6.19502e-05	0	-	-	0	6.19502e-05	6.19502e-05	0	0	0	0	6.19502e-05	6.19502e-05	0.0001239	6.19502e-05	6.19502e-05	0.000185851	0.000247801	0.0001239	0	6.19502e-05	0	0.000185851	0.0001239	6.19502e-05	6.19502e-05	6.19502e-05	0	0	-
-	0	0	0	0	0	0	0	0	0	0	0	0	9.95966e-05	4.97983e-05	0	0	0	-	9.95966e-05	0	0	-	-	0	0	4.97983e-05	0	4.97983e-05	0	4.97983e-05	0	0	0	4.97983e-05	0	9.95966e-05	0	9.95966e-05	4.97983e-05	0	0	0	0	0	0	4.97983e-05	0	0.000448185	-
-	0	2.45972e-05	0	0	7.37917e-05	4.91944e-05	2.45972e-05	0	0	4.91944e-05	0	0.000368958	0	4.91944e-05	9.83889e-05	0	-	-	0	2.45972e-05	0	4.91944e-05	2.45972e-05	4.91944e-05	9.83889e-05	0	0.000516542	0	0	0	2.45972e-05	0	0	0	7.37917e-05	2.45972e-05	2.45972e-05	0	2.45972e-05	2.45972e-05	0	0	0	4.91944e-05	0	0	2.45972e-05	0	2.45972e-05
-	8.95015e-05	0	0	0	0	0	0	0.000179003	0	0.00241654	0.000179003	0	0	0	0	0	-	-	0	0	8.95015e-05	-	-	0	0.000179003	0	0	0	0	8.95015e-05	0	8.95015e-05	0	0	8.95015e-05	0	8.95015e-05	0.000179003	0	0.000268504	8.95015e-05	8.95015e-05	8.95015e-05	0	8.95015e-05	0.000268504	0.000268504	0.0155733	-
-	0	0	0	0	0	0	0	0	0	2.46859e-05	7.40576e-05	2.46859e-05	2.46859e-05	4.93717e-05	2.46859e-05	0	-	-	0	4.93717e-05	0	-	-	0	2.46859e-05	2.46859e-05	0	4.93717e-05	2.46859e-05	2.46859e-05	2.46859e-05	0	0	0	0	0	2.46859e-05	0	4.93717e-05	0	4.93717e-05	9.87435e-05	0	0	4.93717e-05	0	2.46859e-05	0	-
-	0	0	0	0	3.04303e-05	0	0	3.04303e-05	3.04303e-05	0	3.04303e-05	0	0	0.000243442	0	3.04303e-05	-	-	6.08606e-05	0	3.04303e-05	-	-	3.04303e-05	0	9.12909e-05	0	0	3.04303e-05	6.08606e-05	3.04303e-05	0	3.04303e-05	0.000121721	0	0	0	3.04303e-05	3.04303e-05	6.08606e-05	6.08606e-05	0	0	3.04303e-05	6.08606e-05	6.08606e-05	0	3.04303e-05	-
[truncated: 47 more columns]

## Sheet: ind-nodrug-T1T2T3-r3
-	0	0	0	0	0	0	0	0	6.96524e-05	0	0	0	0	0	0	0	6.96524e-05	-	0	0	0	-	-	0	0	0	0	0	0	0	0	6.96524e-05	0	0	0	0	0	0	0	6.96524e-05	0.000139305	0.000557219	0	0	0	6.96524e-05	6.96524e-05	0	-
-	0	0	0	0	0	0	0	3.44697e-05	3.44697e-05	0	0	0	0	0	0	0	0	-	0	0	0	-	-	0	3.44697e-05	6.89394e-05	0	0	0	0	0.000206818	0.000344697	0	0.000103409	0	0	0	0	0	0	0	6.89394e-05	3.44697e-05	6.89394e-05	0	3.44697e-05	0	0	-
-	0	0	0	0	0	0	0	0	0	5.01052e-05	0	0	0	0	0	0	5.01052e-05	-	0	0	0	-	-	0	0	0	0	0	0	0	0	0	5.01052e-05	0	5.01052e-05	0	0	0	0	0	0	0	5.01052e-05	0	0	0	0	0	-
-	0	0	0	0	0	0	0	0	0	0	0	0	0	0	0	0	-	-	0	0	0	0	-	0	0	2.29859e-05	0	0	0	0	0	0	0	0	0	0	2.29859e-05	2.29859e-05	0	2.29859e-05	0	0	0	0	0	0	0	0	-
-	0	0	0	0	0	0	0	0	0	0	8.53752e-05	0.000683002	0	0	0	0	-	-	8.53752e-05	0	0	0	-	0	0	0	0	0	8.53752e-05	0	0	0	0	0	0	8.53752e-05	0	0	0.000512251	0.00017075	0	0	8.53752e-05	8.53752e-05	8.53752e-05	0	0	0	-
-	0	0	0	0	0	0	0.000223714	0	0	0	0	0	0	0.000447427	0.000223714	0	0	-	0	0	0	0	-	0	0	0.000223714	0	0.000223714	0	0	0.000223714	0.000223714	0	0	0	0	0	0.000223714	0	0	0	0	0	0	0	0	0.000223714	0	-
-	0	0	0	0	0.000127959	0	0	0	0	0.000127959	0	0.000639795	0	0	0	0	-	-	0	0	0	0	-	0.000127959	0	0	0	0	0	0	0	0.000255918	0	0	0	0	0	0	0	0.000255918	0	0	0.000127959	0	0	0	0	0.000127959	-
-	0	0	0	0	0	0	0	0	0	0	0	0	0	0	0	0	0	-	0	0	0	-	-	0	0	0	2.46445e-05	7.39335e-05	0.000517535	4.9289e-05	2.46445e-05	2.46445e-05	2.46445e-05	0	0	2.46445e-05	0	0	2.46445e-05	4.9289e-05	0	0	7.39335e-05	0	0	0	0	7.39335e-05	-
-	0	0	0	0	0	0	0	3.77487e-05	0	0	0	0	0	0	0	0	0	-	0	0	0	0	-	7.54973e-05	0	3.77487e-05	0.000113246	0	0	3.77487e-05	0	3.77487e-05	7.54973e-05	3.77487e-05	0	0	0	0	0	0	0	0.000792722	0	0	0	0	0	0	-
-	0.000469043	0	0	0.000156348	0	0.000156348	0	0	0	0	0	0	0	0	0.000156348	0.000469043	-	-	0.000156348	0	0.000156348	-	-	0	0	0	0.000156348	0	0	0.000312695	0.000156348	0.000156348	0	0	0.000156348	0	0.000156348	0	0	0.000156348	0.000156348	0	0	0	0	0	0.000312695	0	-
-	0	0	0	0	0	0	8.33056e-05	0	0	0	0	0	8.33056e-05	0	0	0	0	-	0	0	0	0	-	0	0	0	8.33056e-05	8.33056e-05	0	8.33056e-05	0	0	0	0	0	0	0	0	0	0	0	0	0	8.33056e-05	0	8.33056e-05	0	8.33056e-05	-
-	0.000143164	0	0	0	0	0.00128848	0	0	0	0	0.000143164	0.000143164	0	0	0	0	0	-	0.000143164	0	0	0	-	0	0.000429492	0	0.000143164	0	0	0	0	0	0	0	0	0	0	0	0	0	0	0	0	0.000143164	0.000143164	0	0	0	-
-	0	0	1.86801e-05	0	1.86801e-05	1.86801e-05	1.86801e-05	0	3.73601e-05	0	0	0	1.86801e-05	0	0	0	0	0	0.000205481	0	0	-	-	0	3.73601e-05	0	1.86801e-05	3.73601e-05	3.73601e-05	0	0	1.86801e-05	0	0	0	0	0	0	0	0	0	0	0	0	0	1.86801e-05	3.73601e-05	1.86801e-05	-
-	0	0	0	0	0	0	0	0	0	0	0	0	0	0	0	0	0.000218103	-	0	0.000218103	0	-	-	0	0	0	0	0	0	0	0	0.000218103	0	0.000218103	0	0	0	0	0.000436205	0	0	0	0	0.000218103	0	0	0	0	-
-	0	0	0	0	0	0	0	0	0	0	0	0	0	0	0	0	0.000214834	-	0	0	0	-	-	0	0	0	5.37086e-05	5.37086e-05	5.37086e-05	5.37086e-05	5.37086e-05	0	0	0	0	0	0	0	5.37086e-05	0	0	0	0	0.000107417	0	0	0	5.37086e-05	-
-	0	6.99986e-05	0	6.99986e-05	0	0	6.99986e-05	0	0	0	0	6.99986e-05	6.99986e-05	6.99986e-05	6.99986e-05	0.000139997	0	-	0	0	0	0	0	0	0	0	0	6.99986e-05	0	0	0	0	0	6.99986e-05	0	6.99986e-05	0	6.99986e-05	0	6.99986e-05	0	0	0	0	0	6.99986e-05	0	0.000209996	-
-	0.000121315	0	6.06575e-05	0	0	0	0	6.06575e-05	0	0	0	0.000121315	6.06575e-05	6.06575e-05	0	0	-	-	0	0	0	0	0	0.000121315	0	0	0	6.06575e-05	0	0	0	0	0	6.06575e-05	0.000121315	6.06575e-05	6.06575e-05	0	0	0	0	0.000667233	0	0.000121315	0.000181973	0	0	0	-
-	0	0	0	0	0	0	0	0	0	0	0	0	0	0	0	0	-	-	4.81533e-05	0	0	-	-	0	0	0	0	0	0	0	0	4.81533e-05	9.63066e-05	0	0	0	0	0	0	0	0	0.00014446	9.63066e-05	9.63066e-05	0	0	0	0	-
-	0	0	0	0	0	0	0	0	0	0	0.000556174	0	0	0	0.000278087	0	-	-	0	0.00194661	0	-	-	0	0.000278087	0	0	0	0.000278087	0	0.000278087	0.000556174	0	0	0	0.000278087	0	0	0	0	0	0	0	0.000556174	0	0.000278087	0.00194661	0	-
-	0	0	0	0	0	0	1.73298e-05	0	0	0	0	0	0	0	0	0	1.73298e-05	-	0	1.73298e-05	0	-	-	0	0	0	0	0	8.66491e-05	0	1.73298e-05	0	0	1.73298e-05	0	0	0	3.46596e-05	1.73298e-05	0	1.73298e-05	1.73298e-05	1.73298e-05	0	0	0	3.46596e-05	0	-
0	0	0	0	4.36262e-05	0	0	0	0	0	0	0	0	0	0	0	0	0	-	0	0	0	-	-	4.36262e-05	0	0	0	0	0	0	0	0	4.36262e-05	0	0	4.36262e-05	4.36262e-05	0	0	0	0	8.72524e-05	0	0	0	0	4.36262e-05	0	-
-	4.18008e-05	0	0	0	0	0	0	0	0	0	0	0	0	0	0	0	0	-	0	0	0	0	-	0	0	0	0	0	0	0	0	0	0	0	0	0	0	4.18008e-05	0	4.18008e-05	4.18008e-05	4.18008e-05	4.18008e-05	0	0	0.000209004	0	0	-
-	0	0	0	7.14133e-05	7.14133e-05	0	0	0	0	7.14133e-05	0	0	0	0	0	0.000142827	-	-	7.14133e-05	0	0	0	-	0	7.14133e-05	0.000142827	0	0	0	0	7.14133e-05	0	0	0	0	0	0	0	7.14133e-05	0	0	7.14133e-05	0	0	0	0	0	0	7.14133e-05
-	0	0	0	0	0	0	0	0	0	0	0	0	0	0	0.000312793	0.000312793	-	-	0	0	0.000156397	0	-	0	0	0	0	0	0.000156397	0	0.000156397	0	0.000156397	0	0	0	0	0	0.000156397	0	0	0.000156397	0	0.000156397	0	0.000156397	0	0	0
-	0	0	0	0	0.000381534	0	0	0.000763068	0	0	0	0	0	0	0.000763068	0.000763068	0	-	0	0.000381534	0.000381534	0	-	0	0	0	0	0	0	0.000381534	0	0	0	0	0.000381534	0	0	0	0.000381534	0.000763068	0	0.000381534	0	0	0	0	0	0	0
-	0	0	0	0	0	0.000280662	0	0.000280662	0	0	0	0	0.000280662	0	0	0.000280662	0	-	0.000280662	0	0	0	-	0	0.000280662	0	0	0	0	0	0	0	0	0	0	0	0	0	0	0	0.000280662	0	0	0	0.000280662	0	0	0	-
-	0	0	0	0	0	0	0	5.73362e-05	0	0.000114672	0	5.73362e-05	0	0.000172008	0	0	5.73362e-05	-	0.000114672	0	0	5.73362e-05	-	0	0	0	0	0	0	0	0	0	0	5.73362e-05	5.73362e-05	0	0	0	0	5.73362e-05	5.73362e-05	0	0	0.000114672	0	5.73362e-05	5.73362e-05	0	-
-	0	0	0	0	0	0	0	0	0	0	0	0	0	0	0	0	0.000331675	-	8.29187e-05	8.29187e-05	0	-	-	0	0	0	0	0.000165837	0	0	0	8.29187e-05	8.29187e-05	0	0	0	0	0	8.29187e-05	8.29187e-05	0	0	0	0	0	0	0	0	-
-	0	0	0	0	0	3.14574e-05	0	0	0	0	0	0	0	0	0	0	0.00012583	-	0	0	0	-	-	0	0	0	0	3.14574e-05	0	3.14574e-05	0	3.14574e-05	0	0	0	3.14574e-05	0	0	3.14574e-05	0	3.14574e-05	0	3.14574e-05	0	0.00012583	3.14574e-05	0	0	-
-	0	0	0	0	0	0	0	0	0	0	0	0	6.14326e-05	6.14326e-05	0	0	6.14326e-05	-	0.000184298	0	6.14326e-05	0	-	0	0	0	0	0	0	0	0	0	0	6.14326e-05	0	6.14326e-05	6.14326e-05	6.14326e-05	0	0	0	0	0	0	0	6.14326e-05	0.000307163	0.00534464	-
-	3.23824e-05	0	6.47647e-05	0	0.000194294	0	0	0	0	0	3.23824e-05	0	0	0	0	0	0	0	0	0	0	-	-	3.23824e-05	0	0	0	0	0	6.47647e-05	0	3.23824e-05	6.47647e-05	0	0	0	0	3.23824e-05	0	0	0	0	3.23824e-05	0	0	0	3.23824e-05	0	-
-	0	4.55705e-05	0.000136712	0	0	0	0	0	0	0	0	0	0	0	0	0	4.55705e-05	0	0	0	0	-	-	4.55705e-05	0	0	0	0	0	0	0	0	4.55705e-05	0	0	4.55705e-05	0	0	0	0	0	4.55705e-05	0	0	0	9.11411e-05	4.55705e-05	0.000136712	-
-	0	0	0	0	0	0	0.000143781	0	0	0.000143781	0	0	0.000143781	0	0	0	0	0.000143781	0	0	0	-	-	0	0.000143781	0.000143781	0.000287563	0	0	0	0	0	0	0	0	0	0.000287563	0.000143781	0.000862689	0	0	0	0	0	0	0	0	0	-
-	0.000394244	0.000197122	0	0	0	0.000197122	0	0	0.000197122	0	0	0.00118273	0	0	0	0	-	-	0	0	0	0	0	0	0.000197122	0	0	0	0	0	0	0	0	0	0	0	0.000197122	0.000197122	0	0.000197122	0	0	0	0	0	0	0.000197122	0	0
-	0.000167983	0	0	0.000167983	0	0.000167983	0	0	0	0	0.000167983	0.000503948	0	0	0	0	-	-	0	0	0	0.00167983	0	0	0.000167983	0.000167983	0	0	0	0	0	0	0	0	0	0	0	0	0	0.000167983	0	0.000167983	0	0.000167983	0.000335965	0	0	0	0
-	0.000114534	0	0.000114534	0.000458138	0	0	0	0	0	0	0	0.000572672	0.000458138	0	0	0	-	-	0	0	0	0	0.000114534	0.000343603	0	0	0.000114534	0	0	0	0	0	0	0	0	0	0	0	0	0.000114534	0	0.000572672	0	0	0	0.000114534	0	0	0
-	0	0.000167532	0	0.000502597	0.000167532	0	0	0	0	0	0	0	0.000167532	0	0	0	-	-	0	0	0	0	0	0.000167532	0	0.000670129	0	0.000335064	0.000167532	0	0	0	0.000167532	0	0.000335064	0	0	0	0	0	0	0	0.000167532	0	0.000167532	0	0	0.000502597	0
-	0	0	0	0	0	0	0	0	5.08285e-05	5.08285e-05	0.000203314	0	0	5.08285e-05	5.08285e-05	0	5.08285e-05	-	0	0	0	-	-	0	5.08285e-05	0	0	0	0	0	0	5.08285e-05	0.000101657	0	5.08285e-05	0	0	0	0	0.000152486	5.08285e-05	0	0	0	0	0	0	5.08285e-05	-
-	0	0	0	0	0	0	0	0	0.000106655	0	0	0	0	0	0	0	0	-	0	0	0	-	-	0.000106655	0	0	0	0	0	0	0	0	0	0	0	0	0	0.000106655	0	0	0	0.000106655	0	0	0	0.000106655	0	0	-
-	0	0	0	0	0	0	0	0	0	0	0	0	0	0	0	0	-	-	0	0	0	-	-	0	0	0.000127959	0	0	0	0	0	0	0.000383877	0	0	0.000255918	0	0	0	0	0	0.000127959	0.000127959	0	0	0.000127959	0	0	-
-	0	0	0	0	0	0	0	0	0	0	0.00011526	0.00011526	0	0	0	0	0	-	0	0	0	-	-	0	0	0.00011526	0	0	0	0	0	0	0	0	0	0	0.00011526	0	0	0.00011526	0	0	0	0	0	0	0	0.000345781	-
-	0	0	3.01659e-05	3.01659e-05	9.04977e-05	3.01659e-05	0	0	3.01659e-05	0	0	0.000120664	0	3.01659e-05	0	0	-	-	3.01659e-05	0	0	3.01659e-05	0	3.01659e-05	3.01659e-05	0	3.01659e-05	0	0	0	0	0	0	0	0	0	0	3.01659e-05	0	0	0	3.01659e-05	0	0	0	0	0	0	0
-	0	0	0	0	0	0	0	0	0	0.00180905	0	0	0	0	0	0	-	-	0	0	0	-	-	0	0	0	0	0	0	0	0	0	0	0	0	0	0	0	0	0	0.000201005	0.000201005	0	0	0.000201005	0	0.00100503	0.0102513	-
-	0	0	0	0	0	0	0	4.91207e-05	0	0	4.91207e-05	0	4.91207e-05	0	4.91207e-05	0	-	-	4.91207e-05	0	0	-	-	4.91207e-05	0	4.91207e-05	0	4.91207e-05	0	0	0	0	0	4.91207e-05	4.91207e-05	0	0	0	4.91207e-05	0	0	4.91207e-05	0	0	4.91207e-05	0	0	0	-
-	0	0	0	0	0	0	0	0	0	5.67054e-05	0	0	0	0.000113411	5.67054e-05	0	-	-	0	0	0	-	-	0	0	5.67054e-05	5.67054e-05	0	0	0	0	0	5.67054e-05	0.000226822	0	0	0	0	0	0	0	0	0	0	0	0	0	0	-
[truncated: 47 more columns]

## Sheet: unind-nodrug-T2T3
-	0	0	0	0	0	0	0	0	0	0	0	0	0	0	0	0	0	-	0	0	0	-	-	0	0	0	0	0	0	0	0	0	0	0	0	0	0	0	0	0	0.000224795	0.000112397	0	0	0.000112397	0	0	0	-
-	0	0	0	0	0	0	0	0	0	0	4.19428e-05	0	0	0	0	0	4.19428e-05	-	0	0	0	-	-	0	0	0	0	0	0	0	4.19428e-05	8.38856e-05	0	8.38856e-05	0	0	0	0	0	0	0	0	0	0	0	0	0	0	-
-	0	0	0	0	0	0	0	0	0	0	0	0	0	0	0	0	5.63793e-05	-	0	0	0	-	-	0	0	0	0	0	0	0	0	0	0	0	0	0	0	0	0	0	5.63793e-05	0	0	0	0	0	0	0	-
-	0	0	0	0	0	0	0	0	0	0	0	0	0	0	0	0	-	-	0	0	0	0	-	0	0	0	0	0	0	0	0	0	0	0	0	0	0	0	0	0	0	0	0	0	0	0	0	0	-
-	0	0	0	0	0	0	0	0	0	0	0	0	0	0	0	0	-	-	0	0	0	0	-	0	0	0	0	0	0	0	0	0.000217391	0	0	0	0	0	0	0.000217391	0	0	0	0	0	0	0	0	0	-
-	0	0	0	0	0	0	0	0	0	0	0	0	0	0	0	0	0	-	0	0	0	0	-	0	0	0	0	0	0	0	0	0	0	0	0	0	0	0	0	0	0	0	0	0	0	0	0	0	-
-	0	0	0	0	0	0	0	0	0	0	0	0.000618238	0.000618238	0	0	0	-	-	0	0	0	0	-	0	0.000309119	0	0	0	0	0	0	0	0	0	0	0	0	0	0	0	0	0	0	0	0	0	0	0	-
-	0	0	0	0	0	0	0	0	0	0	0	0	0	0	0	0	0	-	0	0	0	-	-	0	0	0	0	0	0.0011659	6.85824e-05	0	0	0	0	0	0	0	0	0	0	0	0	0	0	0	0	0	0	-
-	0	0	0	0	0	0	0	0	0	0	0	0	0	0	0	0	0	-	0	0	0	0	-	0	0	0	0	0	0	0	0	0	0	0	0	0	0	0	3.78387e-05	0	7.56773e-05	0.00995157	0	0.000113516	0.000151355	0	0	0	-
-	0.000161525	0	0	0.000646099	0.000161525	0	0	0	0	0	0	0	0	0.00032305	0	0	-	-	0	0.000161525	0	-	-	0	0	0	0	0	0	0	0	0.000161525	0	0	0	0	0	0	0	0	0	0	0	0	0	0	0	0	-
-	0	0	0	0	0	0	0	0	0	0	0	0	0	0	0	0	0	-	0.000198531	9.92654e-05	0	0	-	0	0	0	0	0	0	0	0	0	0	0	0	0	0	0	0	0	0	0	0	0	0	0	0	0	-
-	0	0	0	0	0	0	0	0	0	0	0	0	0	0	0	0	0	-	0	0	0	0.00148038	-	0	0	0	0	0	0	0	0	0	0	0	0	0	0	0	0	0	0	0	0	0	0	0	0.000296077	0	-
-	0	0	0	2.03384e-05	6.10153e-05	0	0	0	0	0	0	0	0.000305076	0	0	0	0	0	0	0	0	-	-	0	0	0	2.03384e-05	6.10153e-05	0	0	0	0	0	0	0	0	0	0	0	0	0	0	0	0	0	0	0	4.06769e-05	-
-	0	0	0	0	0	0	0	0	0	0	0	0	0	0	0	0	0	-	0	0	0	-	-	0	0.000185494	0	0	0	0	0	0	0	0	0	0	0	0	0	0	0	0	0	0	0	0	0	0	0	-
-	0	0	6.35607e-05	0	0	0	0	6.35607e-05	0	0	0	0	0	0	0	0	0	-	0	0	0	-	-	0	0	0	0	0	0	0	0	0	0	0	0	0	0	0	0	0	0	0	0	0	0	0	0	0	-
-	0	0	0	0	0	0	0	0	0	0	0	0	0	0	0	0	0	-	0	0	0	0	0	0	0	0	0	0	0	0	0	0	0	0	0	0	0	0	0	0	0	0	0	0	0	8.3257e-05	0	0.000249771	-
-	0.000149087	0	0	0	0	0	0	0	0	7.45434e-05	0	0	0	7.45434e-05	0	0	-	-	0	0	0	0	0	0	0	0	0	0	0	0	0	0	0	0	0	0	0	7.45434e-05	0	0	0	0.00104361	0	0.000149087	0	0	0	0	-
-	0	0	0	0	0	0	0	0	0	0	0	0	0	0	0	0	-	-	0	0	0	-	-	0	0	0	0	0	0	0	0	0	0	0	0	0	0	5.37086e-05	5.37086e-05	0	0	0	0	0	0	0	0	0	-
-	0	0	0	0	0	0	0	0	0	0	0	0	0	0	0	0	-	-	0	0	0	-	-	0	0	0	0	0	0	0	0	0	0	0	0	0	0	0	0	0	0	0	0	0	0	0	0	0	-
-	0	0	0	0	0	0	0	0	0	0	0	0	0	0	0	0	2.50357e-05	-	0	0	0	-	-	0	0	0	0	0	0	0	0	0	0	0	0	0	2.50357e-05	0	0	0	0	2.50357e-05	0	0	0	0	5.00714e-05	0	-
0	0	0	6.88848e-05	0	0	0	0	0	0	0	0	0	0	0	0	0	0	-	0	0	0	-	-	0	0	0	0	0	0	0	0	6.88848e-05	0	0	0	0	0	0	0	0	0	0	0	0	0	0	0	6.88848e-05	-
-	0	0	0	0	0	0	0	0	0	0	0	0	0	0	5.71625e-05	0	0	-	0	0	0	0	-	0	0	0	0	0	0	0	0	0	0	0	0	0	0	0	0	0	0	0	0	5.71625e-05	0	0.000171487	0	0	-
-	0	0	0	0	0	0	0	0	0	0	0	0	0	0	0	0	-	-	0	0	0	0	-	0	0	0	0	0	0	0	0	0	0	6.96864e-05	0	0	0	0	0	0	0	0	0	0	0	0	0	0	0
-	0	0	0	0	0	0	0	0	0	0	0	0	0	0	0	0	-	-	0.000116932	0	0	0	-	0	0	0	0	0	0	0	0	0	0	0	0	0	0	0	0	0	0	0	0	0.000116932	0	0	0	0	0
-	0	0	0	0	0	0	0	0	0	0	0	0	0	0	0	0	0	-	0	0	0	0	-	0	0	0	0	0	0	0	0	0	0	0	0	0	0	0.000763359	0.000763359	0	0	0	0	0	0	0	0	0	0
-	0	0	0	0	0	0	0	0	0	0	0	0	0	0	0	0	0.00129828	-	0.00129828	0	0	0.00032457	-	0	0.00032457	0	0	0	0	0	0	0	0	0	0	0	0	0	0	0	0	0	0	0	0	0	0.00032457	0	-
-	0	0	0	0	0	0	0	0	0	0	0	0	0	0	0	0	0	-	0.0002	0	0	0	-	0	0	0	0	0	0	0	0	0	0	0	0	0	0	0	0	0	0	0	0	0	0	0	0	0	-
-	0	0	0	0	0	0	0	0	0	0	0	0	0	0	0	0	0.000166154	-	0	0	0	-	-	0	0	0	0	0	0	0	0	0	0	0	0	0	0	0	0	0	0	0	0	0	0	0	0	0	-
-	0	0	0	0	0	0	0	0	0	0	0	0	0	0	0	0	6.23169e-05	-	0	0	0	-	-	0	0	6.23169e-05	0	0	0	0	0	0	0	0	0	0	0	0	0	0	0	0	0	0	0	0	6.23169e-05	0	-
-	0	0	0	0	0	0	0	0	0	0	0	0	0	0	0	0	0	-	0	0	0	0	-	0	0	0	0	0	0	0	0	0	0	0	0	0	0	0	0	0	0	0	0	0	0	0	0.000158178	0.00268902	-
-	0	0	0	0	3.38135e-05	0	0	0	0	0	0	0	0	0	0	0	0	0	0	0	0	-	-	0	0	0	0	0	0	0	0	0	0.000202881	0	0	0	0	0	0	0	0	0	0	0	0	0	0	0	-
-	0	0	0	0	0	0	0	0	0	0	0	0	0	0	0	0	0	5.28206e-05	0	0	0	-	-	0	0	0	0	0	0	0	0	0	0	0	0	5.28206e-05	0	0	0	0	0	0	0	0	0	0	0.000686668	0.000105641	-
-	0	0	0	0	0	0	0	0	0	0	0	0	0	0	0	0	0	0	0	0	0	-	-	0	0	0	0	0	0	0	0	0	0	0	0	0	0.000339616	0.000679232	0.000339616	0	0	0	0	0	0	0	0.000679232	0	-
-	0	0	0	0.000457875	0.00137363	0.000915751	0	0	0	0	0	0	0	0	0	0	-	-	0	0	0	0	0	0	0	0	0	0	0	0	0	0	0	0	0	0	0	0	0	0	0	0	0	0	0	0.000457875	0	0	0
-	0	0	0.000352237	0	0.000704473	0	0	0	0	0	0	0	0	0	0	0	-	-	0	0	0	0	0	0	0	0	0	0	0	0	0	0	0	0	0	0	0	0	0	0	0	0	0	0	0	0	0	0	0
-	0	0	0	0	0	0	0	0	0	0	0	0	0	0	0	0	-	-	0	0	0	0	0	0	0	0	0	0	0	0.000282247	0	0	0	0	0	0	0	0	0	0	0	0.000282247	0	0	0.000282247	0	0	0	0
-	0	0	0	0	0	0	0	0	0	0	0	0	0	0	0	0	-	-	0	0	0	0	0	0	0.000322477	0	0	0	0	0	0	0	0	0	0	0	0	0	0	0	0	0	0	0.000644953	0.000322477	0	0	0	0
-	0	0	0	0	0	0	0	0	0	0	0	0	5.91716e-05	0	0	0	0	-	0	0	0	-	-	0	0	0	0	0	0	0	0	0	0	0	0	0	5.91716e-05	0	0	5.91716e-05	0	0	0	0	0	0	0	0	-
-	0	0	0	0	0	0	0	0	0	0	0	0	0	0	0	0	0.000150173	-	0	0	0	-	-	0	0	0	0	0	0	0	0	0	0	0.000150173	0	0	0	0	0	0	0	0	0	0	0	0	0	0	-
-	0	0	0	0	0	0	0	0	0	0	0.000185701	0	0	0	0	0	-	-	0	0	0	-	-	0	0	0	0	0	0	0	0	0	0	0	0	0	0.000185701	0	0	0	0	0.000185701	0	0	0	0	0	0	-
-	0	0	0	0	0	0	0	0	0	0	0	0	0	0	0	0	0	-	0	0	0	-	-	0	0	0	0	0	0.000107446	0	0	0	0	0	0	0	0	0	0	0	0	0	0	0	0	0	0	0	-
-	0	0	0	0	4.8695e-05	0	0	0	0	0	0	4.8695e-05	0	4.8695e-05	0	0	-	-	0	0	0	0	0	0	9.73899e-05	4.8695e-05	0	0	0	0	0	0	0	0	0	0	0	0	0	0	0	0	0	0	0	0	0	0	0
-	0	0	0	0	0	0	0	0	0	0	0	0	0	0	0	0	-	-	0	0	0	-	-	0	0	0	0	0	0	0	0	0	0	0	0	0	0	0	0	0	0	0	0	0	0	0	0	0.00553877	-
-	0	0	0	0	0	0	0	0	0	0	0	0	0	0	0	0	-	-	0	0	0.000146811	-	-	0	0	0	7.34053e-05	0	0	0	0	0	0	0	0	0	0	0	7.34053e-05	0	0	0	0	0	0	0	0	0	-
-	0	0	0	0	0	0	0	0	0	0	0	0	7.16384e-05	0	0	0	-	-	0	0	0	-	-	0	0	0	0	0	0	0	0	0	0	0	0	0	0	0	0	0	0	0	0	0	0	0	0	0	-
[truncated: 47 more columns]

## Sheet: ind-nodrug-T2T3
-	0	0	0	0	0	0	0	0	0	0	0	0	0	0	0	0	0	-	0	0	0	-	-	0	0	0	0	0	0	0	0	0	0	0	0	0	0	0	0	0	0.00101885	0.000509424	0	0	0	0	0	0	-
-	0	0	0	0	0	0	0	0	0	0	0	0	0	0	0	0	0	-	0	0	0	-	-	0	0	0	0	0	0	0	0	0.000455996	0	0	0	0	0	0	0	0	0	0	0	0.000227998	0	0	0	0	-
-	0	0	0	0	0	0	0	0	0	0	0	0	0	0	0	0	0	-	0	0.00030248	0	-	-	0	0	0	0	0	0	0	0	0	0	0	0	0	0	0	0.00030248	0	0	0	0	0	0	0	0	0	-
-	0	0	0	0	0	0	0	0	0	0	0	0	0	0	0	0	-	-	0	0	0	0	-	0	0	0	0	0	0	0	0	0	0	0	0	0	0	0	0	0	0	0	0	0	0	0	0	0	-
-	0	0	0	0	0	0	0	0	0	0	0	0	0	0	0	0	-	-	0	0	0	0.000453721	-	0	0	0	0	0	0	0	0	0.000907441	0	0	0	0	0	0	0.000453721	0	0	0	0	0	0	0	0	0	-
-	0	0	0	0	0	0	0	0	0	0	0	0	0	0	0	0	0	-	0	0	0	0	-	0	0	0	0	0	0	0	0	0	0	0	0	0	0	0	0	0	0	0	0	0	0	0	0	0	-
-	0	0	0	0	0	0	0	0	0	0	0	0.00110988	0.00110988	0	0	0	-	-	0	0	0	0	-	0	0	0	0	0	0	0	0	0	0	0	0	0	0	0	0	0	0	0	0	0	0	0	0	0	-
-	0	0	0	0	0	0	0	0	0	0	0	0	0	0	0	0	0	-	0	0	0	-	-	0	0	0	0	0	0.00607639	0	0	0	0	0	0	0	0	0	0	0	0	0	0	0	0	0	0	0	-
-	0	0	0	0	0	0	0	0	0	0	0	0	0	0	0	0	0	-	0	0	0	0.000187336	-	0	0	0	0	0	0	0	0	0	0	0	0	0	0	0	0	0	0	0.00955414	0	0	0	0	0.000187336	0	-
-	0	0	0.000649351	0	0.000649351	0	0	0	0	0	0	0	0	0	0	0	-	-	0	0	0	-	-	0	0	0	0	0	0	0	0	0	0	0	0	0	0.000649351	0	0	0.000649351	0	0	0	0	0	0	0	0	-
-	0	0	0	0	0	0	0	0	0	0	0	0	0	0	0	0	0	-	0	0	0	0.000558036	-	0	0	0	0	0	0	0	0	0	0	0	0	0	0	0	0	0	0	0	0	0	0	0	0.000558036	0	-
-	0	0	0	0	0	0.000712251	0	0	0	0	0	0	0	0	0	0	0	-	0	0	0	0.00213675	-	0	0	0	0	0	0	0	0	0	0	0	0	0	0	0	0	0	0	0	0	0	0	0	0.000712251	0	-
-	0	0	0	0	0.000357111	0	0	0	0	0	0	0	0.000446389	0	0	8.92777e-05	0	0	0	0	0	-	-	0	0	0	0	0.000178555	0	0	0	0	0	0	0	0	0	0	0	0	0	0	0	0	0	0	0.000178555	0	-
-	0	0	0	0	0	0	0	0	0	0	0	0	0	0	0	0	0	-	0	0	0	-	-	0.000979432	0	0	0	0	0	0	0	0	0	0	0	0	0	0	0.000979432	0	0	0	0	0.000979432	0	0	0	0	-
-	0.000335458	0	0.000335458	0	0	0	0	0.000335458	0	0	0	0	0	0	0	0	0	-	0	0	0	-	-	0	0	0	0	0	0	0	0	0	0	0	0	0	0	0	0	0	0	0	0	0	0	0	0	0	-
-	0	0	0	0	0	0	0	0	0	0	0	0	0.000402253	0	0	0	0	-	0	0	0	0	0	0	0	0	0	0	0	0	0	0	0	0	0	0	0	0	0	0	0	0	0	0	0	0	0	0.000804505	-
-	0.000340136	0	0	0	0	0	0	0	0	0	0	0	0	0	0	0	-	-	0	0	0	0	0	0	0	0	0	0	0	0	0	0	0	0	0	0	0	0.000340136	0	0	0	0.00238095	0	0.000680272	0	0	0	0	-
-	0	0	0	0	0	0	0	0	0	0	0	0	0	0	0	0	-	-	0	0	0	-	-	0	0	0	0	0	0.000251509	0	0	0	0	0	0	0	0	0	0.000251509	0	0	0	0	0	0	0	0	0	-
-	0	0	0	0	0	0	0	0	0	0	0	0	0	0	0	0	0	-	0	0	0	-	-	0	0	0	0	0	0	0	0	0	0	0	0	0	0	0	0	0	0	0.000214408	0	0	0	0	0.000107204	0	-
0	0	0	0	0	0	0	0	0	0	0	0	0	0	0	0	0	0	-	0	0	0	-	-	0	0	0	0	0	0	0	0	0	0	0	0	0	0	0	0	0	0	0	0	0	0	0	0	0	-
-	0	0	0	0	0	0	0	0	0	0	0	0	0	0	0	0	0	-	0	0	0	0	-	0	0	0	0	0	0	0	0	0	0	0	0	0	0	0	0	0	0	0	0	0	0	0.000493218	0	0	-
-	0	0	0	0	0	0	0	0	0	0	0	0	0	0	0	0	-	-	0	0	0	0	-	0	0	0	0	0	0	0	0	0	0.000438789	0	0	0	0	0	0	0	0	0	0	0	0	0	0	0	0
-	0	0	0	0	0	0	0	0	0	0	0	0	0	0	0	0	-	-	0.000702247	0	0	0	-	0	0	0	0	0	0	0	0	0	0	0	0	0	0	0	0	0	0	0	0	0	0	0	0	0	0
-	0	0	0	0	0	0	0	0	0	0	0	0	0.000927644	0	0	0	0	-	0.000927644	0	0	0	-	0	0	0	0	0	0	0	0	0	0	0	0	0.000927644	0	0	0	0	0	0	0	0	0	0	0	0	-
-	0	0	0	0	0	0	0	0	0	0	0	0	0	0	0	0	0.000302847	-	0	0	0	-	-	0	0	0	0	0	0	0	0	0	0	0	0	0	0	0	0	0	0	0.000302847	0	0	0	0	0	0	-
-	0	0	0	0	0	0	0	0	0	0	0	0	0	0	0	0	0	-	0	0	0	-	-	0	0	0	0	0	0	0	0	0	0	0	0	0	0	0	0	0	0	0	0	0	0	0	0.000484848	0.000242424	-
-	0	0	0	0	0	0	0	0	0	0	0	0	0	0	0	0	0	-	0	0	0	0	-	0	0	0	0	0	0	0	0	0	0	0	0	0	0	0	0	0	0	0	0	0	0	0	0	0.00740741	-
-	0	0	0	0	0.000209864	0	0	0	0	0	0	0	0	0	0	0	0	0	0	0	0	-	-	0	0	0	0	0	0	0	0	0	0.000419727	0	0	0	0	0	0	0	0	0	0	0	0	0	0	0	-
-	0	0.000377929	0	0	0	0	0	0	0	0	0	0	0	0	0.000377929	0	0	0.000377929	0	0	0	-	-	0	0	0	0	0	0	0	0	0	0	0	0	0.000377929	0	0	0	0	0	0	0	0	0	0	0.00226757	0.000377929	-
-	0	0	0	0	0	0	0	0	0	0	0	0	0	0	0	0	0	0	0	0	0	-	-	0	0	0	0	0	0	0	0	0	0	0	0	0	0	0.00128041	0	0	0	0	0	0	0	0	0.00256082	0	-
-	0	0	0.00174216	0	0.00522648	0	0	0	0	0	0	0	0	0	0	0	-	-	0	0	0	0	0	0	0	0	0	0	0	0	0	0	0	0	0	0	0	0	0	0	0	0	0	0	0	0	0	0	0
-	0	0	0	0	0	0	0	0	0	0	0	0	0	0	0	0	-	-	0	0	0	0	0	0	0	0	0	0	0	0	0	0	0	0	0	0	0	0	0	0	0	0	0	0	0.0027248	0	0	0	0
-	0	0	0	0	0	0	0	0	0	0	0	0	0	0	0.00146199	0	-	-	0	0	0	0	0	0	0	0	0	0	0	0	0	0	0.00146199	0	0	0	0	0	0	0	0	0	0	0	0	0	0	0	0
-	0	0	0	0	0	0	0	0	0	0	0	0	0	0	0	0	-	-	0	0	0	0	0	0	0	0	0	0	0	0	0	0	0	0	0	0	0	0	0	0	0	0	0	0.0015528	0	0	0	0	0
-	0	0	0	0	0	0	0	0	0	0	0	0	0	0	0	0	0	-	0	0	0	-	-	0	0	0	0	0	0	0.000316356	0	0	0	0	0	0	0	0	0	0	0	0	0	0	0	0	0.000316356	0	-
-	0	0	0	0	0	0	0	0	0	0	0	0	0.000786164	0	0	0	0	-	0.000786164	0	0	-	-	0	0	0	0	0	0	0	0	0	0	0	0	0	0	0	0	0	0	0	0	0	0	0	0	0	-
-	0	0	0	0	0	0	0	0	0	0	0	0	0	0	0	0	-	-	0	0	0	-	-	0	0	0	0	0	0	0	0	0	0	0	0	0	0	0	0	0	0	0	0	0	0	0	0	0	-
-	0	0	0	0	0	0	0	0	0	0	0	0	0.000456204	0	0	0	0	-	0	0	0	-	-	0	0	0	0	0	0	0	0	0	0	0	0	0	0	0	0	0	0	0.000456204	0	0	0	0	0	0	-
-	0	0	0	0	0	0	0	0	0	0	0	0	0	0	0	0	-	-	0	0	0	0	0	0	0.000277008	0.000554017	0	0	0	0	0	0	0	0.000277008	0	0	0	0	0	0	0	0.000277008	0	0	0	0	0	0	0
-	0	0	0	0	0	0	0	0	0	0.00116959	0	0	0	0	0	0	-	-	0	0	0	-	-	0	0	0	0	0	0	0	0	0	0	0	0	0	0	0	0	0	0	0	0	0	0	0	0	0.0245614	-
-	0	0	0	0	0	0	0	0	0	0	0	0	0	0	0	0	-	-	0	0	0	-	-	0	0	0	0	0	0	0	0	0	0	0	0	0	0	0	0	0	0	0	0	0	0	0	0	0	-
-	0	0	0	0	0	0	0	0	0	0	0	0	0	0	0	0	-	-	0	0	0	-	-	0	0	0	0	0	0	0	0	0	0	0	0	0	0	0	0	0	0	0	0	0	0	0	0	0	-
[truncated: 47 more columns]

## Sheet: unind-ery-T1T2T3
-	0.000263066	0.000175377	0	0	0	0	0	0	0.000438443	8.76885e-05	0	0	0	8.76885e-05	0	0	0	-	0	0	0	-	-	0	0	0	0	0	0	0	0	8.76885e-05	0	8.76885e-05	0	0	0	0	8.76885e-05	8.76885e-05	0.000263066	0.00947036	0.000263066	0	0	0	0	8.76885e-05	-
-	0	0	0	4.67749e-05	0	0	4.67749e-05	0.000140325	0	0	4.67749e-05	0	0	0	0	9.35497e-05	0.000140325	-	0	0.000233874	0	-	-	0	0	0	0	0	0	0	0.00285327	9.35497e-05	0.000140325	0.000280649	9.35497e-05	0	0.000140325	0	0	0.000140325	0.000327424	0.000327424	0.000514524	0.000140325	0.000374199	0	0	0	-
-	0	0	0.000107799	0	5.38996e-05	0	0	5.38996e-05	0	0	0	0	0	0	0	0	5.38996e-05	-	0.000215599	0.000161699	0.000161699	-	-	0.00145529	0	5.38996e-05	0	0	5.38996e-05	0	5.38996e-05	0	0.000215599	0	0	0	0	0.000161699	0	0	0	0	5.38996e-05	0	5.38996e-05	5.38996e-05	0	0	-
-	0	0	0	0	0	0	0	0	0	0	7.23563e-05	0	0	3.61781e-05	0	0	-	-	3.61781e-05	0	0	0.000108534	-	0	0	0	0	0	0	0	0	0	0	3.61781e-05	3.61781e-05	0	3.61781e-05	7.23563e-05	3.61781e-05	7.23563e-05	3.61781e-05	0	0	3.61781e-05	0	0	0	7.23563e-05	-
-	0.000111408	0	0	0	0	0	0	0	0	0	0.000445633	0.0102496	0.000557041	0.000111408	0	0	-	-	0	0	0	0	-	0.000668449	0	0.000111408	0	0.000111408	0	0.000222816	0	0.000111408	0	0.000668449	0	0	0	0	0.000222816	0.000111408	0.000111408	0	0	0.000222816	0.000111408	0	0	0	-
-	0.00372024	0	0	0	0	0	0	0	0	0	0.000372024	0.000372024	0.000372024	0	0	0	0	-	0	0	0.000372024	0	-	0	0.000372024	0.000372024	0	0.000744048	0.000372024	0	0	0	0	0	0	0	0	0.00111607	0.000372024	0	0	0	0	0	0.000372024	0	0.000372024	0	-
-	0	0	0	0	0	0.000185908	0	0	0.000185908	0	0.000371816	0.0158022	0.00111545	0.000371816	0	0	-	-	0	0	0	0.000185908	-	0	0	0	0.000185908	0	0	0	0.000371816	0	0	0	0	0	0	0.0022309	0	0.00185908	0	0	0.000371816	0.000185908	0.000185908	0.00111545	0.000185908	0.000185908	-
-	8.1626e-05	8.1626e-05	0	0	0	0	0	0	0	0.000244878	0.00081626	0	0	0	0	0	0	-	0	0	0	-	-	0	0	8.1626e-05	0	0.00130602	0.00506081	0.000326504	0	8.1626e-05	0	8.1626e-05	8.1626e-05	0	8.1626e-05	0	0	0	0	0.000163252	0.000163252	0.000163252	0	0.000244878	8.1626e-05	0.00106114	-
-	0	4.26949e-05	0	0	0	4.26949e-05	0.00017078	0	0	0	0	0	0	4.26949e-05	4.26949e-05	4.26949e-05	4.26949e-05	-	4.26949e-05	4.26949e-05	0	0.000128085	-	0.000128085	0.000128085	0.000555034	0.000128085	0	8.53898e-05	0	0	0	4.26949e-05	4.26949e-05	0	0.000213475	0	0	0	0.000128085	0	0.000981983	0	4.26949e-05	0.000128085	0	0	4.26949e-05	-
-	0.00206459	0	0.000147471	0.000737354	0.000147471	0.000147471	0.000589883	0.000294942	0.000147471	0	0	0.000147471	0.000147471	0.000147471	0.000147471	0.0010323	-	-	0.000442413	0.000147471	0	-	-	0	0	0	0.000147471	0	0	0.000147471	0.000147471	0	0	0	0.000147471	0.000147471	0.000294942	0	0	0	0.000294942	0	0.000294942	0.000442413	0	0.000147471	0	0.000147471	-
-	0	0	0	0	0	0	0	9.0212e-05	0	0	0	0	0	0	0	0	0	-	0	0	0	9.0212e-05	-	0	0	9.0212e-05	9.0212e-05	0	9.0212e-05	0	0	0	0	0	0	0	0	0	0.000270636	0	9.0212e-05	9.0212e-05	0	0	9.0212e-05	0.000180424	0	0	-
-	0.00143021	0.000858124	0.000286041	0.000572082	0	0.0111556	0	0	0	0	0	0	0	0	0	0	0	-	0	0.000286041	0.000286041	0	-	0.000858124	0.000572082	0	0.000286041	0.000572082	0	0	0	0	0	0	0	0	0	0	0	0.000286041	0	0	0	0.000572082	0.00514874	0.000286041	0.000858124	0.000286041	-
-	8.82737e-05	7.0619e-05	0.000123583	1.76547e-05	0.000406059	0.000176547	0	3.53095e-05	5.29642e-05	3.53095e-05	0	0	1.76547e-05	8.82737e-05	0	0	0	1.76547e-05	0.000617916	7.0619e-05	0	-	-	1.76547e-05	0	0	0	5.29642e-05	0.000211857	0	3.53095e-05	1.76547e-05	0	0	0	1.76547e-05	1.76547e-05	0	1.76547e-05	1.76547e-05	0	0	0	1.76547e-05	1.76547e-05	3.53095e-05	1.76547e-05	8.82737e-05	-
-	0.000271076	0	0	0	0.000271076	0.000271076	0	0	0	0.000542152	0	0.000271076	0.000542152	0.000271076	0	0.000271076	0.000813229	-	0.000271076	0	0.000271076	-	-	0	0	0.000271076	0	0	0	0.000542152	0.000813229	0.000271076	0	0	0	0	0	0.000813229	0.00786121	0	0	0	0	0.000271076	0	0	0	0	-
-	7.90826e-05	7.90826e-05	0	0	0.000158165	0	0	7.90826e-05	0	0	0	0	0.000158165	0	7.90826e-05	0	0.000316331	-	0.000316331	0	0	-	-	0	0	0	0.000948992	0.000158165	7.90826e-05	0.000237248	7.90826e-05	0	0	0	0	0	0	0	0.000474496	0.000158165	0	0	0	0	0	0	7.90826e-05	0	-
-	0	7.96559e-05	7.96559e-05	0	0	0	0	0	0	0	0	0	0	0	7.96559e-05	0	0	-	0	0	0.000159312	7.96559e-05	0.000159312	0.000477935	0.000318624	0.000159312	0	7.96559e-05	0.000238968	0	0	7.96559e-05	0	0.000637247	0	0.000716903	0	0	7.96559e-05	7.96559e-05	0	0.000876215	0	0.000159312	0.000159312	0	0.000159312	0.000398279	-
-	0.00111652	0	5.07511e-05	5.07511e-05	0	0	5.07511e-05	0	0	0	5.07511e-05	0.000253756	5.07511e-05	0	5.07511e-05	0	-	-	0	0	0	0	5.07511e-05	0.000304507	0.000152253	0	0	0	0.000253756	5.07511e-05	5.07511e-05	5.07511e-05	0.000101502	0.000253756	5.07511e-05	0.000406009	0	0	0.000101502	5.07511e-05	0	0.000253756	0.000101502	0.000304507	0.000406009	0	5.07511e-05	0.000101502	-
-	0	0	0	5.69606e-05	0	0	0	0	0	0	0	0	0	0	0	5.69606e-05	-	-	5.69606e-05	0	0	-	-	5.69606e-05	0	0	0	0	0	0	0	5.69606e-05	0	5.69606e-05	0.000113921	0	0.000113921	5.69606e-05	0	0.000113921	0.000170882	0	0.000113921	5.69606e-05	0	5.69606e-05	0	0	-
-	0.00036324	0	0	0	0	0	0.00072648	0	0	0	0.00290592	0	0.00036324	0	0	0	-	-	0	0.0148928	0.00108972	-	-	0.00254268	0	0	0	0	0	0.00072648	0	0	0	0.0018162	0	0	0	0	0	0.00036324	0	0	0.00072648	0.00036324	0	0	0.00072648	0.00036324	-
-	0	0	2.27879e-05	0	2.27879e-05	0	0.000113939	0	0	0	0	0	0	0	0	0	6.83636e-05	-	0	0.000159515	0	-	-	0	0	4.55757e-05	0	0	0	0	0	0	0	0	0	2.27879e-05	0	0	0	2.27879e-05	6.83636e-05	6.83636e-05	2.27879e-05	0	0	0	0.000182303	2.27879e-05	-
0.000129674	0	0	0	0	0	4.32246e-05	0	0	0	0	4.32246e-05	0	0	4.32246e-05	0	0	8.64491e-05	-	4.32246e-05	0	0	-	-	8.64491e-05	8.64491e-05	0	8.64491e-05	0	0	0	4.32246e-05	4.32246e-05	0.000129674	4.32246e-05	4.32246e-05	0.000302572	8.64491e-05	8.64491e-05	0	4.32246e-05	8.64491e-05	0.000172898	0	0	0.000129674	0.000129674	0	4.32246e-05	-
-	4.96475e-05	0	0	0	4.96475e-05	0	0	0	4.96475e-05	9.9295e-05	4.96475e-05	0	0	0	0.000347533	0	0	-	0	4.96475e-05	0	0	-	0	4.96475e-05	0	0	0	4.96475e-05	0	0	0	0	0	0	0	4.96475e-05	0	0	0	0	0	4.96475e-05	0.000148943	0	0.00059577	0	0.00129084	-
-	8.26788e-05	0	0.000165358	0	0	0	0	8.26788e-05	8.26788e-05	8.26788e-05	0	0	0	0	0	8.26788e-05	-	-	8.26788e-05	0	0	0	-	8.26788e-05	8.26788e-05	8.26788e-05	0	0	8.26788e-05	8.26788e-05	8.26788e-05	0	8.26788e-05	0	0	8.26788e-05	0	0	0.000330715	0	0	0	0	8.26788e-05	0	0	0	8.26788e-05	0
-	0	0	0	0	0.000219298	0	0	0	0	0	0	0.000109649	0.000109649	0	0	0	-	-	0.000109649	0	0.000109649	0.000109649	-	0	0	0	0	0	0.000219298	0	0.000109649	0	0.000548246	0	0.000109649	0.000328947	0	0	0	0	0.000109649	0.000548246	0.000328947	0.000109649	0	0	0	0	0
-	0	0.000878735	0.000878735	0.000439367	0	0.000439367	0	0	0.000878735	0	0	0.000439367	0	0	0	0.000439367	0.000878735	-	0.0026362	0.000439367	0	0.000439367	-	0	0	0.000878735	0	0	0	0.000878735	0	0.000878735	0.000878735	0	0.000439367	0	0.000878735	0	0.00351494	0	0.000439367	0.000878735	0.000439367	0	0.00439367	0.000439367	0.000439367	0.000878735	0.000439367
-	0	0	0	0	0	0.00228311	0.000570776	0	0	0.000570776	0.00456621	0.00114155	0	0	0	0	0	-	0.00342466	0.00114155	0	0	-	0	0.00171233	0	0	0	0	0	0.00114155	0	0	0	0.000570776	0	0	0.000570776	0	0.00114155	0	0.000570776	0.000570776	0	0	0.000570776	0	0	-
-	0	0	0	0.00011946	0	0	0	0	0.00023892	0	0	0.00011946	0	0.00011946	0	0.0005973	0.0005973	-	0.00131406	0.00023892	0	0.00023892	-	0.00011946	0.00011946	0	0.00035838	0	0	0	0	0	0.00011946	0.00011946	0	0.00011946	0	0.00023892	0	0	0	0.00011946	0	0.00011946	0.00011946	0	0	0.00023892	-
-	0	0	0	0	0	0.000150761	0	0	0	0	0.00105533	0	0	0	0.000150761	0	0	-	0.000452284	0.000150761	0	-	-	0	0	0.000150761	0	0	0.000150761	0	0.000603045	0.000150761	0.000150761	0	0	0	0	0	0	0	0	0	0	0.000150761	0	0.000150761	0.000150761	0.000301523	-
-	4.07034e-05	0	0	0	0	0	0	0	0	0	0	0	0	0	0	0	0.00170954	-	0	0	0	-	-	4.07034e-05	0	0	0	0	0	0.000447737	4.07034e-05	0	0	0	0	0	0	0	4.07034e-05	0	4.07034e-05	0	4.07034e-05	4.07034e-05	0.00134321	4.07034e-05	0	0.000529144	-
-	0	0	8.09258e-05	0	0	0.000161852	0	0	0	0	0	8.09258e-05	8.09258e-05	0	0.000161852	0	0.000161852	-	8.09258e-05	0	0.000323703	8.09258e-05	-	0.000404629	0	0	0	0	8.09258e-05	0	0.000161852	0	0.000161852	0.00121389	8.09258e-05	0	0	0	0	0	8.09258e-05	0	0	0.000242777	0	0.000161852	8.09258e-05	0.00639314	-
-	0	0.000179649	0.00010779	0	7.18597e-05	3.59299e-05	0.000503018	3.59299e-05	0	3.59299e-05	0	0	3.59299e-05	0	0	3.59299e-05	0	3.59299e-05	0.000143719	0.000179649	0	-	-	0	0	3.59299e-05	0	3.59299e-05	3.59299e-05	3.59299e-05	0	0.000395229	0.00402414	0.000179649	0	3.59299e-05	0.000143719	0.000215579	3.59299e-05	0	0	0	7.18597e-05	0	0	0	0	3.59299e-05	-
-	7.6558e-05	7.6558e-05	0	0	0	0.000306232	0.000918695	0	7.6558e-05	0	0	7.6558e-05	0	0	0	7.6558e-05	0	0.000153116	0	0.000153116	0	-	-	0	0	0	7.6558e-05	0	7.6558e-05	0	0.000153116	0.000153116	7.6558e-05	7.6558e-05	0	7.6558e-05	0.000459348	0	0	7.6558e-05	0	0	0	0	0.00038279	0.000153116	0.000153116	0.000153116	-
-	0	0	0	0.000154847	0	0	0.00092908	0.000309693	0.000619387	0	0.000154847	0.000309693	0	0.000154847	0	0	0	0.000619387	0	0.00046454	0	-	-	0	0.000154847	0.000154847	0	0	0	0	0	0.000154847	0	0.000154847	0.000154847	0	0.000774234	0.00046454	0.00092908	0	0	0.000154847	0.000309693	0.00727779	0.000309693	0	0	0	-
-	0.00135612	0	0.000271223	0	0	0	0.000271223	0	0	0	0	0.0187144	0	0.000271223	0	0	-	-	0.000271223	0	0	0	0	0	0	0	0	0	0	0	0.00081367	0	0	0.000271223	0	0	0.00081367	0.000542446	0.000542446	0.000271223	0	0	0	0	0.000271223	0	0	0	0
-	0	0	0.000406256	0.000609385	0	0	0	0	0	0	0	0.0144221	0.00162503	0.000609385	0	0	-	-	0	0	0	0.0014219	0	0.000203128	0.000203128	0.00121877	0.000203128	0.000406256	0.000406256	0	0	0	0	0.000203128	0	0	0	0	0	0	0	0	0	0	0.000203128	0	0.000406256	0	0
-	0.000628141	0	0.00010469	0.00136097	0	0	0.00010469	0	0	0	0.00031407	0.00795645	0.00010469	0.00010469	0.00020938	0.00010469	-	-	0	0.00031407	0	0.00020938	0.00041876	0.00136097	0	0	0.00010469	0.00010469	0.00020938	0.00010469	0.00010469	0	0	0.000523451	0	0	0.00010469	0	0	0	0.00010469	0.00125628	0	0.00010469	0.000523451	0	0.00115159	0.00010469	0
-	0.000189072	0.000378143	0.000378143	0.000756287	0.000378143	0	0	0	0	0	0	0	0	0	0	0.000189072	-	-	0	0	0	0.000189072	0.000189072	0.000189072	0.000189072	0.000567215	0.000189072	0.000378143	0.000378143	0.000189072	0	0.000189072	0.000378143	0	0	0	0.000945358	0	0.000189072	0	0	0	0	0.000567215	0.00567215	0	0	0.000567215	0
-	0	0	0	0	0	0	0	0	0.000519091	0.00017303	0.00242242	0	0.000115354	0.000230707	5.76768e-05	5.76768e-05	5.76768e-05	-	0	0	0	-	-	0	0	0	0.00017303	0	0	0	0	0	0	0.00017303	0.000576768	0.00161495	0.000346061	0.000115354	0	5.76768e-05	0	0	0	0	0	0	0	0	-
-	0	0	0	0	0	0	0	0	0	0	0	0	0.000231589	0	0	0.000115794	0	-	0.00081056	0.00115794	0	-	-	0.000115794	0	0	0	0	0	0.000231589	0	0	0	0	0	0	0	0.000115794	0	0.000115794	0	0	0.000115794	0	0	0.000115794	0.000231589	0.000115794	-
-	0	0	0	0	0	0	0	0	0	0.000207727	0	0	0	0	0	0.000623182	-	-	0	0	0	-	-	0	0	0	0	0	0	0.000207727	0	0	0	0	0	0	0.00083091	0.00124636	0	0.000207727	0	0	0.00083091	0.00083091	0.000415455	0	0	0.000207727	-
-	0	0.000186898	0	0	0	0	0	0	0	0	0.000560695	0	0	0	0	0	0	-	0	0	9.34492e-05	-	-	0	9.34492e-05	0	0	0	9.34492e-05	9.34492e-05	0	0	0	9.34492e-05	9.34492e-05	0	9.34492e-05	0.000373797	0.000186898	0	0	0.000186898	0	9.34492e-05	0	0	9.34492e-05	0.000186898	-
-	0	0	0	0	0.000360263	0.000405296	0	0	0	0	0	0.00283707	0	4.50329e-05	9.00657e-05	0	-	-	4.50329e-05	0	0	0	9.00657e-05	9.00657e-05	4.50329e-05	4.50329e-05	0.000765559	0	0	0	0	0	0	0	4.50329e-05	0	0	0	4.50329e-05	4.50329e-05	0	0	0	4.50329e-05	0	0	0	4.50329e-05	0
-	0.000225887	0	0	0	0	0	0	0	0	0.00135532	0	0	0	0	0	0	-	-	0.000225887	0.000225887	0	-	-	0	0	0	0	0.000225887	0.000451773	0	0	0	0	0.000225887	0	0	0	0.000451773	0	0	0.000225887	0	0	0	0.000451773	0.000225887	0.00158121	0.0149085	-
-	0	0	5.88339e-05	0	0	0	0	5.88339e-05	0	5.88339e-05	0	0.000353003	0.000235336	5.88339e-05	0	0	-	-	5.88339e-05	0.000117668	0	-	-	5.88339e-05	5.88339e-05	0	0	0	0	5.88339e-05	0	0	0.000117668	0	0	5.88339e-05	0	0	0	0.000117668	0	0.000235336	0	0	0.000117668	5.88339e-05	0	5.88339e-05	-
-	0.000349748	6.99496e-05	0	0	0.000139899	0	6.99496e-05	0	0.000559597	6.99496e-05	6.99496e-05	6.99496e-05	0.000139899	0.000489647	0	0	-	-	0.000139899	6.99496e-05	0	-	-	0.000419698	0	0	6.99496e-05	6.99496e-05	0	0	0	6.99496e-05	0	0.000839396	0	0	6.99496e-05	0	0	0	0	0	0	0	0	6.99496e-05	0	0	-
[truncated: 47 more columns]

[truncated: 3 more sheets: unind-ery-T1T2T3-r2, ind-ery-T1T2T3, ind-ery-T1T2T3-r2]
