# Supplementary material for: Peptidyl tRNA Hydrolase Is Required for Robust Prolyl-tRNA Turnover in Mycobacterium tuberculosis
Source: mBio. 2023 Jan 25;14(1):e03469-22. doi: 10.1128/mbio.03469-22 (PMC9973355; doi:10.1128/mbio.03469-22)
Supplement: TABLE S2 [file mbio.03469-22-s0005.xlsx]

## Sheet: Plasmids
Strain name	Organism	Selection	Source (if published)	Notes
FT-BL3-4	H37Rv	Kanamycin	Tomasi et al. 2022	WT H37Rv with transcriptional repression of pth via CRISPRi used for growth curves, MIC assays, and tRNA sequencing
JP-BL3-1 (pTetON-6)	H37Rv	Hygromycin, streptomycin	This study	Removal of aTC induced Pth depletion via proteolytic degradation - pTetON-6
JP-BL3-2 (pTetON-10)	H37Rv	Hygromycin, streptomycin	This study	Removal of aTC induced Pth depletion via proteolytic degradation - pTetON-10
JP-BL3-3 (Pth ctrl.)	H37Rv	Hygromycin, streptomycin	This study	Pth-DAS tagged control (no SspB) used for MIC assays

## Sheet: Strains
Name	Source	Selection	Notes
pGMCgS-TetON-6 sspB	Gift of Schnappinger Lab; common lab strain	Streptomycin	Construction of knock-down strains (knocked-down to various degrees) using sspB system
pGMCgS-TetON-10 sspB	Gift of Schnappinger Lab; common lab strain	Streptomycin	Construction of knock-down strains (knocked-down to various degrees) using sspB system
pNit-RecET SacBR	Common lab strain	Kanamycin	For recombineering
pPrpsA-Tet-dCas9-sgRNA1-KanR	Gift of Jeremy Rock	Kanamycin	For CRISPRi transcriptional repression, optimized for Mtb

## Sheet: Primers
Primer	Sequence (5' to 3')	Notes
FT 676	tcgggctgacaggatttgaacctgcgaccacttga	tRNA-Pro (GGG) Northern blot probe
FT 689	cgcgcccgaagagattcgaactcccaaccttctga	tRNA-Arg (ACG) Northern blot probe
D701	AGATCGGAAGAGCACACGTCTGAACTCCAGTCACATTACTCGCGATCTCGTATGCCGTCTTCTGCTTG/3ddC/	tRNAseq linker_D701
D702	AGATCGGAAGAGCACACGTCTGAACTCCAGTCACTCCGGAGACGATCTCGTATGCCGTCTTCTGCTTG/3ddC/	tRNAseq linker_D702
D703	AGATCGGAAGAGCACACGTCTGAACTCCAGTCACCGCTCATTCGATCTCGTATGCCGTCTTCTGCTTG/3ddC/	tRNAseq linker_D703
D704	AGATCGGAAGAGCACACGTCTGAACTCCAGTCACGAGATTCCCGATCTCGTATGCCGTCTTCTGCTTG/3ddC/	tRNAseq linker_D704
D705	AGATCGGAAGAGCACACGTCTGAACTCCAGTCACATTCAGAACGATCTCGTATGCCGTCTTCTGCTTG/3ddC/	tRNAseq linker_D705
D706	AGATCGGAAGAGCACACGTCTGAACTCCAGTCACGAATTCGTCGATCTCGTATGCCGTCTTCTGCTTG/3ddC/	tRNAseq linker_D706
D707	AGATCGGAAGAGCACACGTCTGAACTCCAGTCACCTGAAGCTCGATCTCGTATGCCGTCTTCTGCTTG/3ddC/	tRNAseq linker_D707
D708	AGATCGGAAGAGCACACGTCTGAACTCCAGTCACTAATGCGCCGATCTCGTATGCCGTCTTCTGCTTG/3ddC/	tRNAseq linker_D708
RT-univ	/5Phos/AGATCGGAAGAGCGTCGTGTAGGGAAAGAGTGT/iSp18/CAAGCAGAAGACGGCATACGAGATCG	RT-universal for tRNA sequencing library prep (reverse transcription)
D501	AATGATACGGCGACCACCGAGATCTACACTATAGCCTACACTCTTTCCCTACACGACG	Index-D501 for sequencing
D502	AATGATACGGCGACCACCGAGATCTACACATAGAGGCACACTCTTTCCCTACACGACG	Index-D502 for sequencing
D503	AATGATACGGCGACCACCGAGATCTACACCCTATCCTACACTCTTTCCCTACACGACG	Index-D503 for sequencing
D504	AATGATACGGCGACCACCGAGATCTACACGGCTCTGAACACTCTTTCCCTACACGACG	Index-D504 for sequencing
D505	AATGATACGGCGACCACCGAGATCTACACAGGCGAAGACACTCTTTCCCTACACGACG	Index-D505 for sequencing
D506	AATGATACGGCGACCACCGAGATCTACACTAATCTTAACACTCTTTCCCTACACGACG	Index-D506 for sequencing
PCR-univ	CAAGCAGAAGACGGCATACG	PCR-universal-R for tRNA sequencing
JP 1	atggccgagccgttgctc	Amplify region upstream of Pth (Rv1014c) - Fw
JP 2	ctcgtcgttggcggccttgtcgtcgtcgtccttg tagtcccaggcgtggacgcggtttt	Amplify region upstream of Pth (Rv1014c) plus Flag and partial DAS tag - Rv
JP 3	ctacttgtcgtcgtcgtcctttcactagctggcg tccgcgtagttctcggagtagttctcgtcgttggcggccttg	Complete DAS tag and append HygR overlap - Rv
JP 4	gactacaaggacgacgacga	Amplify HygR cassette - Fw
JP 5	tccttccctaggcccaaaaa	Amplify HygR cassette - Rv
JP 6	gtttttttgggcctagggaaggataacgacccgcgtgagcaga	Amplify region downstream of Pth (Rv1014c) and append overlap - Fw
JP 7	agtcgctaactcccggctac	Amplify region downstream of Pth (Rv1014c) - Rv
JP 8	gagtccgagtagacggcttg	Confirm recombineering into genome - Fw
JP 9	aactgcatctcaacgccttc	Confirm recombineering into genome - Rv
JP 10	gcgtaggaatcatccgaatc	Confirm recombineering into genome from HygR cassette -Fw
JP 11	gacgaacagggcgatgtcat	Confirm recombineering into genome from HygR cassette -Rv
JP 12	gccagatcgtgctgaacat	Confirm transformation of sspB- containing plasmid - Fw
JP 13	tttttgtgatgctcgtcagg	Confirm transformation of sspB- containing plasmid - Rv
